# Supplementary material for: Perceptions of Tennessee cattle producers regarding the Veterinary Feed Directive
Source: PLoS One. 2019 May 31;14(5):e0217773. doi: 10.1371/journal.pone.0217773 (PMC6544306; doi:10.1371/journal.pone.0217773)
Supplement: S5 File — (XLSX) [file pone.0217773.s005.xlsx]

## Sheet: Antibiotic use practices of cat
Q1	Q1_3_TEXT	Q2	Q2_5_TEXT	Q3	Q4	Q5	Q6	Q6_4_TEXT	Q7_1	Q7_2	Q7_3	Q7_4	Q7_5	Q7_6	Q7_7	Q7_8	Q7_9	Q7_10	Q7_11	Q7_12	Q8	Q9	Q10	Q11	Q11_9_TEXT	Q12	Q13
Which of the following best describes your primary cattle production? - Selected Choice	Which of the following best describes your primary cattle production? - Other (specify) - Text	Which of the following best describes your beef production system? (check all that apply). - Selected Choice	Which of the following best describes your beef production system? (check all that apply). - Other (specify) - Text	How familiar are you with the Veterinary Feed Directive (VFD)?	What is your opinion about the Veterinary Feed Directive (VFD)?	Were you aware of the Veterinary Feed Directive (VFD) before its implementation?	How has the Veterinary Feed Directive (VFD), from the time it became effective, influenced your use of veterinary services? - Selected Choice	How has the Veterinary Feed Directive (VFD), from the time it became effective, influenced your use of veterinary services? - Other (specify) - Text	To what extent do you agree or disagree with the following statements? - The Veterinary Feed Directive (VFD) has limited your access to antibiotics	To what extent do you agree or disagree with the following statements? - Most veterinarians do not know how to write VFD prescriptions	To what extent do you agree or disagree with the following statements? - VFD needs to be updated to accommodate current flaws in execution	To what extent do you agree or disagree with the following statements? - My veterinarian can write an accurate VFD prescription	To what extent do you agree or disagree with the following statements? - VFD has introduced additional costs of involving a veterinarian	To what extent do you agree or disagree with the following statements? - You are aware of how to properly dispose any unused feed from the VFD	To what extent do you agree or disagree with the following statements? - The VFD would lead to increased use of injectable antibiotics by producers	To what extent do you agree or disagree with the following statements? - The VFD has created more black-market access to in feed antibiotics by producers	To what extent do you agree or disagree with the following statements? - The VFD has increased the costs of feed	To what extent do you agree or disagree with the following statements? - The VFD has negatively affected small scale producers	To what extent do you agree or disagree with the following statements? - The VFD has set cattle producers up for financial loss because it has removed access to preventive in-feed medicines	To what extent do you agree or disagree with the following statements? - The VFD is useful for producing safer food	Which of the following best describes your number of years in cattle farming?	Were you raised on a livestock farm?	Which of the following best describes your gender?	Which of the following best describes your education level attained? - Selected Choice	Which of the following best describes your education level attained? - Other (specify) - Text	Which of the following best describes the number of cattle in your production unit?	Which of the following best describes your age group?
Beef production		Cow-calf production		Very familiar	VFD is somewhat useful	Yes	VFD has not influenced me to seek veterinarian services		Neither disagree nor agree	Disagree	Neither disagree nor agree	Strongly agree	Strongly agree	Disagree	Agree	Neither disagree nor agree	Agree	Agree	Agree	Disagree	21 - 25 years	Yes	Male	College		1949-01-01	30 - 39 years
Beef production		Cow-calf production,Backgrounding-stocking		Very familiar	VFD is somewhat useful	Yes	Other (specify)	Iâ€™m my own vet, so not sure this really applies to my operation	Agree	Neither disagree nor agree	Agree	Agree	Agree	Strongly disagree	Agree	Neither disagree nor agree	Neither disagree nor agree	Neither disagree nor agree	Agree	Neither disagree nor agree	6 - 10 years	Yes	Male	Professional		50 - 99	30 - 39 years
Beef production		Cow-calf production		Slightly familiar	VFD is neither useful nor beneficial	No	VFD has not influenced me to seek veterinarian services		Agree	Neither disagree nor agree	Neither disagree nor agree	Agree	Strongly agree	Agree	Neither disagree nor agree	Neither disagree nor agree	Agree	Strongly agree	Agree	Neither disagree nor agree	16 - 20 years	No	Male	College		50 - 99	60 -69 years
Beef production		Cow-calf production		Extremely familiar	VFD is somewhat useful	Yes	VFD has caused me to seek veterinarian services more frequently		Strongly agree	Disagree	Strongly agree	Neither disagree nor agree	Strongly agree	Strongly agree	Strongly agree	Strongly agree	Strongly agree	Strongly agree	Strongly agree	Strongly agree	> 30 years	Yes	Male	Professional		1949-01-01	60 -69 years
Beef production		Cow-calf production,Backgrounding-stocking		Moderately familiar	VFD is neither useful nor beneficial	Yes	VFD has not influenced me to seek veterinarian services		Disagree	Strongly disagree	Agree	Strongly agree	Strongly agree	Agree	Agree	Neither disagree nor agree	Neither disagree nor agree	Agree	Agree	Agree	> 30 years	Yes	Male	Professional		1949-01-01	50 - 59 years
Beef production		Cow-calf production		Slightly familiar	VFD is neither useful nor beneficial	No	VFD has not influenced me to seek veterinarian services		Neither disagree nor agree	Neither disagree nor agree	Neither disagree nor agree	Neither disagree nor agree	Neither disagree nor agree	Neither disagree nor agree	Neither disagree nor agree	Neither disagree nor agree	Agree	Agree	Agree	Neither disagree nor agree	> 30 years	Yes	Male	Vocational		100 - 149	50 - 59 years
Beef production		Cow-calf production,Backgrounding-stocking		Very familiar	VFD is very useful	Yes	VFD has not influenced me to seek veterinarian services		Strongly agree	Agree	Strongly agree	Agree	Agree	Agree	Strongly agree	Neither disagree nor agree	Agree	Neither disagree nor agree	Neither disagree nor agree	Strongly agree	26 - 30 years	No	Female	Professional		150 - 199	50 - 59 years
Beef production		Cow-calf production		Not familiar at all	I am not familiar with VFD	No	Other (specify)	Never heard of it	Disagree	Strongly disagree	Neither disagree nor agree	Strongly agree	Strongly agree	Strongly agree	Neither disagree nor agree	Strongly disagree	Agree	Agree	Agree	Neither disagree nor agree	< 5 years	No	Male	College		1949-01-01	40 - 49 years
Beef production		Cow-calf production		Moderately familiar	VFD is neither useful nor beneficial	Yes	VFD has caused me to seek veterinarian services more frequently		Strongly agree	Neither disagree nor agree	Neither disagree nor agree	Agree	Strongly agree	Agree	Neither disagree nor agree	Neither disagree nor agree	Neither disagree nor agree	Agree	Neither disagree nor agree	Disagree	> 30 years	Yes	Male	College		50 - 99	50 - 59 years
Beef production		Cow-calf production,Seed stock		Moderately familiar	VFD is not useful	Yes	VFD has not influenced me to seek veterinarian services		Agree	Disagree	Neither disagree nor agree	Agree	Agree	Disagree	Disagree	Neither disagree nor agree	Neither disagree nor agree	Agree	Disagree	Neither disagree nor agree	11 -15 years	No	Male	College		1949-01-01	40 - 49 years
Beef production		Cow-calf production		Not familiar at all	I am not familiar with VFD	No	VFD has reduced my use of veterinarian services		Agree	Disagree	Agree	Agree	Strongly agree	Disagree	Agree	Agree	Disagree	Agree	Neither disagree nor agree	Agree	< 5 years	Yes	Female	High school		50 - 99	19 years and below
Beef production		Cow-calf production,Backgrounding-stocking		Not familiar at all	VFD is not useful	No	VFD has not influenced me to seek veterinarian services		Strongly agree	Neither disagree nor agree	Neither disagree nor agree	Strongly agree	Strongly agree	Agree	Strongly disagree	Neither disagree nor agree	Strongly agree	Strongly agree	Strongly agree	Strongly disagree	> 30 years	No	Female	Professional		150 - 199	70 -79 years
Beef production		Cow-calf production		Not familiar at all	I am not familiar with VFD	No	VFD has not influenced me to seek veterinarian services		Neither disagree nor agree	Neither disagree nor agree	Neither disagree nor agree	Neither disagree nor agree	Neither disagree nor agree	Neither disagree nor agree	Neither disagree nor agree	Neither disagree nor agree	Neither disagree nor agree	Neither disagree nor agree	Neither disagree nor agree	Neither disagree nor agree	21 - 25 years	Yes	Male	Professional		50 - 99	50 - 59 years
Beef production		Cow-calf production,Backgrounding-stocking		Extremely familiar	VFD is very useful	Yes	VFD has not influenced me to seek veterinarian services		Strongly disagree	Strongly disagree	Strongly disagree	Strongly agree	Disagree	Strongly agree	Strongly disagree	Strongly disagree	Agree	Disagree	Disagree	Strongly agree	> 30 years	No	Male	College		1949-01-01	60 -69 years
Beef production		Cow-calf production		Very familiar	VFD is not useful	Yes	Other (specify)	It is just a revenue enhancer for vets	Strongly agree	Agree	Neither disagree nor agree	Agree	Strongly agree	Agree	Neither disagree nor agree	Neither disagree nor agree	Strongly agree	Strongly agree	Strongly agree	Neither disagree nor agree	> 30 years	Yes	Male	High school		100 - 149	70 -79 years
Beef production		Cow-calf production		Very familiar	VFD is not useful	Yes	VFD has caused me to seek veterinarian services more frequently		Strongly agree	Neither disagree nor agree	Agree	Agree	Strongly agree	Agree	Strongly agree	Disagree	Agree	Agree	Strongly agree	Agree	> 30 years	Yes	Male	College		50 - 99	60 -69 years
Beef production		Cow-calf production		Moderately familiar	VFD is somewhat useful	Yes	VFD has not influenced me to seek veterinarian services		Agree	Disagree	Agree	Strongly agree	Agree	Agree	Agree	Disagree	Neither disagree nor agree	Agree	Neither disagree nor agree	Neither disagree nor agree	> 30 years	Yes	Female	Professional		50 - 99	50 - 59 years
Beef production		Cow-calf production		Moderately familiar	VFD is somewhat useful	Yes	VFD has not influenced me to seek veterinarian services		Agree	Neither disagree nor agree	Neither disagree nor agree	Neither disagree nor agree	Agree	Disagree	Neither disagree nor agree	Neither disagree nor agree	Neither disagree nor agree	Neither disagree nor agree	Neither disagree nor agree	Neither disagree nor agree	> 30 years	Yes	Male	Professional		1949-01-01	40 - 49 years
Beef production		Cow-calf production,Seed stock		Moderately familiar	VFD is somewhat useful	Yes	VFD has caused me to seek veterinarian services more frequently		Agree	Disagree	Neither disagree nor agree	Agree	Agree	Disagree	Disagree	Neither disagree nor agree	Neither disagree nor agree	Agree	Neither disagree nor agree	Agree	21 - 25 years	No	Male	College		50 - 99	60 -69 years
Beef production		Cow-calf production		Slightly familiar	VFD is very useful	Yes	VFD has not influenced me to seek veterinarian services		Neither disagree nor agree	Disagree	Neither disagree nor agree	Agree	Neither disagree nor agree	Neither disagree nor agree	Neither disagree nor agree	Neither disagree nor agree	Neither disagree nor agree	Neither disagree nor agree	Disagree	Agree	16 - 20 years	Yes	Male	College		50 - 99	50 - 59 years
Beef production		Cow-calf production,Backgrounding-stocking,Feedlot operations		Slightly familiar	VFD is somewhat useful	Yes	VFD has not influenced me to seek veterinarian services		Agree	Disagree	Agree	Agree	Neither disagree nor agree	Neither disagree nor agree	Neither disagree nor agree	Neither disagree nor agree	Neither disagree nor agree	Neither disagree nor agree	Agree	Neither disagree nor agree	21 - 25 years	Yes	Male	College		400 - 499	60 -69 years
Beef production		Seed stock		Moderately familiar	VFD is somewhat useful	No	VFD has not influenced me to seek veterinarian services		Agree	Neither disagree nor agree	Neither disagree nor agree	Agree	Agree	Agree	Neither disagree nor agree	Agree	Agree	Neither disagree nor agree	Agree	Neither disagree nor agree	> 30 years	Yes	Male	College		100 - 149	70 -79 years
Beef production		Cow-calf production,Backgrounding-stocking		Moderately familiar	VFD is somewhat useful	Yes	VFD has not influenced me to seek veterinarian services		Disagree	Disagree	Disagree	Agree	Disagree	Agree	Disagree	Disagree	Disagree	Disagree	Disagree	Agree	16 - 20 years	No	Male	College		1949-01-01	60 -69 years
Beef production		Cow-calf production		Very familiar	VFD is somewhat useful	Yes	VFD has not influenced me to seek veterinarian services		Disagree	Disagree	Neither disagree nor agree	Agree	Neither disagree nor agree	Agree	Agree	Neither disagree nor agree	Disagree	Neither disagree nor agree	Disagree	Neither disagree nor agree	16 - 20 years	Yes	Female	College		1949-01-01	40 - 49 years
Beef production		Cow-calf production		Moderately familiar	VFD is neither useful nor beneficial	Yes	VFD has not influenced me to seek veterinarian services		Strongly disagree	Strongly disagree	Agree	Strongly agree	Strongly agree	Disagree	Neither disagree nor agree	Neither disagree nor agree	Agree	Agree	Agree	Disagree	21 - 25 years	No	Male	Professional		1949-01-01	70 -79 years
Beef production		Other (specify)	Educator	Moderately familiar	VFD is somewhat useful	Yes	Other (specify)	NA	Neither disagree nor agree	Neither disagree nor agree	Agree		Strongly agree	Disagree	Strongly agree	Disagree	Disagree	Neither disagree nor agree	Neither disagree nor agree	Disagree	16 - 20 years	Yes	Male	College		150 - 199	40 - 49 years
Beef production		Backgrounding-stocking		Extremely familiar	VFD is somewhat useful	Yes	VFD has caused me to seek veterinarian services more frequently		Strongly agree	Strongly agree	Strongly agree	Neither disagree nor agree	Neither disagree nor agree	Strongly agree	Strongly disagree	Neither disagree nor agree	Agree	Neither disagree nor agree	Disagree	Neither disagree nor agree	26 - 30 years	Yes	Male	College		500+	30 - 39 years
Beef production		Cow-calf production		Very familiar	VFD is not useful	Yes	VFD has not influenced me to seek veterinarian services		Disagree	Neither disagree nor agree	Strongly agree	Agree	Agree	Strongly agree	Disagree	Strongly disagree	Agree	Strongly agree	Strongly agree	Strongly disagree	16 - 20 years	Yes	Male	Professional		300 - 399	30 - 39 years
Beef production		Cow-calf production		Moderately familiar	VFD is neither useful nor beneficial	No	VFD has not influenced me to seek veterinarian services		Strongly agree	Agree	Agree	Neither disagree nor agree	Strongly agree	Agree	Agree	Disagree	Strongly agree	Strongly agree	Agree	Neither disagree nor agree	> 30 years	Yes	Male	College		1949-01-01	40 - 49 years
Beef production		Cow-calf production		Not familiar at all	I am not familiar with VFD	Not sure	VFD has not influenced me to seek veterinarian services		Neither disagree nor agree	Agree	Neither disagree nor agree	Agree	Neither disagree nor agree	Neither disagree nor agree	Neither disagree nor agree	Neither disagree nor agree	Neither disagree nor agree	Neither disagree nor agree	Neither disagree nor agree	Neither disagree nor agree	> 30 years	Yes	Male	College		50 - 99	70 -79 years
Beef production		Cow-calf production		Moderately familiar	VFD is not useful	Yes	VFD has not influenced me to seek veterinarian services		Agree	Disagree	Agree	Agree	Agree	Agree	Agree	Agree	Disagree	Neither disagree nor agree	Neither disagree nor agree	Disagree	11 -15 years	No	Male	College		1949-01-01	30 - 39 years
Beef production		Cow-calf production		Moderately familiar	VFD is somewhat useful	No	VFD has not influenced me to seek veterinarian services		Neither disagree nor agree	Disagree	Neither disagree nor agree	Agree	Agree	Agree	Neither disagree nor agree	Neither disagree nor agree	Neither disagree nor agree	Neither disagree nor agree	Neither disagree nor agree	Agree	21 - 25 years	Yes	Male	College		1949-01-01	60 -69 years
Beef production		Cow-calf production		Moderately familiar	VFD is very useful	No	VFD has not influenced me to seek veterinarian services		Strongly disagree	Neither disagree nor agree	Neither disagree nor agree	Neither disagree nor agree	Disagree	Neither disagree nor agree	Neither disagree nor agree	Neither disagree nor agree	Neither disagree nor agree	Neither disagree nor agree	Disagree	Agree	> 30 years	Yes	Male	College		50 - 99	50 - 59 years
Beef production		Cow-calf production		Moderately familiar	VFD is neither useful nor beneficial	No	VFD has not influenced me to seek veterinarian services		Neither disagree nor agree	Neither disagree nor agree	Neither disagree nor agree	Neither disagree nor agree	Neither disagree nor agree	Neither disagree nor agree	Neither disagree nor agree	Neither disagree nor agree	Neither disagree nor agree	Neither disagree nor agree	Neither disagree nor agree	Neither disagree nor agree	21 - 25 years	No	Male	College		100 - 149	50 - 59 years
Beef production		Cow-calf production		Moderately familiar	VFD is neither useful nor beneficial	Yes	VFD has not influenced me to seek veterinarian services		Disagree	Neither disagree nor agree	Neither disagree nor agree	Agree	Neither disagree nor agree	Agree	Agree	Neither disagree nor agree	Neither disagree nor agree	Disagree	Disagree	Agree	11 -15 years	No	Male	High school		50 - 99	30 - 39 years
Beef production		Cow-calf production		Moderately familiar	VFD is neither useful nor beneficial	No	VFD has not influenced me to seek veterinarian services		Agree	Disagree	Disagree	Agree	Disagree	Agree	Neither disagree nor agree	Disagree	Neither disagree nor agree	Neither disagree nor agree	Disagree	Agree	11 -15 years	Yes	Male	College		100 - 149	60 -69 years
Beef production		Cow-calf production		Very familiar	VFD is somewhat useful	Yes	VFD has not influenced me to seek veterinarian services		Agree	Neither disagree nor agree	Agree	Agree	Agree	Agree	Agree	Disagree	Agree	Agree	Agree	Agree	11 -15 years	Yes	Male	College		1949-01-01	40 - 49 years
Beef production		Cow-calf production		Very familiar	VFD is very useful	Yes	Other (specify)	I have always used VFD guidelines	Disagree	Strongly disagree	Neither disagree nor agree	Strongly agree	Disagree	Agree	Disagree	Disagree	Disagree	Disagree	Disagree	Strongly agree	> 30 years	Yes	Male	Professional		300 - 399	60 -69 years
Beef production		Cow-calf production		Moderately familiar	VFD is very useful	Yes	VFD has not influenced me to seek veterinarian services		Neither disagree nor agree	Disagree	Neither disagree nor agree	Agree	Agree	Agree	Neither disagree nor agree	Disagree	Disagree	Disagree	Neither disagree nor agree	Agree	> 30 years	No	Male	College		1949-01-01	60 -69 years
Beef production		Cow-calf production		Extremely familiar	VFD is neither useful nor beneficial	Yes	VFD has caused me to seek veterinarian services more frequently		Strongly agree	Disagree	Strongly agree	Strongly agree	Disagree	Strongly agree	Strongly disagree	Agree	Agree	Agree	Disagree	Disagree	21 - 25 years	Yes	Male	Professional		200 - 299	30 - 39 years
Beef production		Cow-calf production		Slightly familiar	VFD is somewhat useful	No	Other (specify)	I am a new producer	Neither disagree nor agree	Neither disagree nor agree	Neither disagree nor agree	Neither disagree nor agree	Neither disagree nor agree	Neither disagree nor agree	Neither disagree nor agree	Neither disagree nor agree	Neither disagree nor agree	Neither disagree nor agree	Neither disagree nor agree	Neither disagree nor agree	< 5 years	No	Male	College		1949-01-01	40 - 49 years
Beef production		Cow-calf production,Backgrounding-stocking,Seed stock		Slightly familiar	VFD is very useful	Yes	Other (specify)	never used it in feed	Neither disagree nor agree	Neither disagree nor agree	Neither disagree nor agree	Strongly agree	Neither disagree nor agree	Neither disagree nor agree	Neither disagree nor agree	Neither disagree nor agree	Neither disagree nor agree	Strongly disagree	Neither disagree nor agree	Strongly agree	11 -15 years	No	Male	College		50 - 99	60 -69 years
Beef production		Cow-calf production		Moderately familiar	VFD is very useful	Yes	VFD has not influenced me to seek veterinarian services		Disagree	Disagree	Agree	Strongly agree	Neither disagree nor agree	Agree	Neither disagree nor agree	Agree	Disagree	Disagree	Disagree	Agree	11 -15 years	No	Male	College		1949-01-01	50 - 59 years
Beef production		Cow-calf production		Not familiar at all	I am not familiar with VFD	No	VFD has not influenced me to seek veterinarian services		Agree	Neither disagree nor agree	Neither disagree nor agree	Agree	Agree	Agree	Agree	Neither disagree nor agree	Agree	Agree	Agree	Neither disagree nor agree	21 - 25 years	Yes	Male	College		100 - 149	40 - 49 years
Beef production		Backgrounding-stocking		Very familiar	VFD is not useful	Yes	VFD has caused me to seek veterinarian services more frequently		Strongly agree	Agree	Strongly agree	Agree	Strongly agree	Agree	Strongly agree	Disagree	Strongly agree	Strongly agree	Strongly agree	Disagree	> 30 years	Yes	Male	College		100 - 149	60 -69 years
Beef production		Cow-calf production		Very familiar	VFD is somewhat useful	Yes	VFD has not influenced me to seek veterinarian services		Neither disagree nor agree	Strongly disagree	Strongly disagree	Strongly agree	Disagree	Agree	Neither disagree nor agree	Neither disagree nor agree	Disagree	Disagree	Disagree	Agree	21 - 25 years	No	Male	College		50 - 99	70 -79 years
Beef production		Seed stock		Extremely familiar	VFD is not useful	Yes	VFD has not influenced me to seek veterinarian services		Disagree	Disagree	Strongly disagree	Strongly disagree	Strongly agree	Strongly agree	Neither disagree nor agree	Agree	Agree	Agree	Neither disagree nor agree	Neither disagree nor agree	> 30 years	Yes	Male	Professional		1949-01-01	70 -79 years
Beef production		Cow-calf production		Very familiar	VFD is somewhat useful	Yes	VFD has not influenced me to seek veterinarian services		Agree	Disagree	Neither disagree nor agree	Strongly agree	Agree	Neither disagree nor agree	Agree	Neither disagree nor agree	Disagree	Neither disagree nor agree	Disagree	Agree	11 -15 years	Yes	Female	College		50 - 99	20 - 29 years
Beef production		Cow-calf production		Slightly familiar	VFD is somewhat useful	Yes	VFD has caused me to seek veterinarian services more frequently		Strongly agree	Neither disagree nor agree	Agree	Strongly agree	Strongly agree	Agree	Disagree	Disagree	Agree	Strongly agree	Strongly agree	Neither disagree nor agree	11 -15 years	Yes	Male	High school		50 - 99	70 -79 years
Beef production		Cow-calf production		Moderately familiar	VFD is somewhat useful	Yes	VFD has not influenced me to seek veterinarian services		Disagree	Disagree	Disagree	Strongly agree	Agree	Neither disagree nor agree	Agree	Neither disagree nor agree	Neither disagree nor agree	Agree	Neither disagree nor agree	Disagree	> 30 years	Yes	Male	Other (specify)	master degree	50 - 99	40 - 49 years
Beef production		Cow-calf production		Moderately familiar	VFD is somewhat useful	No	VFD has not influenced me to seek veterinarian services		Agree	Disagree	Neither disagree nor agree	Agree	Agree	Neither disagree nor agree	Disagree	Disagree	Agree	Neither disagree nor agree	Disagree	Agree	> 30 years	Yes	Male	College		1949-01-01	70 -79 years
Beef production		Cow-calf production,Backgrounding-stocking,Feedlot operations		Extremely familiar	VFD is somewhat useful	Yes	VFD has not influenced me to seek veterinarian services		Agree	Strongly disagree	Disagree	Strongly agree	Strongly agree	Strongly agree	Disagree	Disagree	Agree	Agree	Neither disagree nor agree	Strongly agree	11 -15 years	No	Male	College		50 - 99	40 - 49 years
Beef production		Cow-calf production		Not familiar at all	I am not familiar with VFD	No	Other (specify)	n/a	Neither disagree nor agree	Neither disagree nor agree	Neither disagree nor agree	Neither disagree nor agree	Neither disagree nor agree	Neither disagree nor agree	Neither disagree nor agree	Neither disagree nor agree	Neither disagree nor agree	Neither disagree nor agree	Neither disagree nor agree	Neither disagree nor agree	26 - 30 years	No	Male	College		100 - 149	60 -69 years
Beef production		Cow-calf production,Seed stock		Moderately familiar	VFD is very useful	Yes	VFD has not influenced me to seek veterinarian services		Strongly disagree	Strongly disagree	Agree	Strongly agree	Agree	Agree	Agree	Disagree	Disagree	Disagree	Disagree	Agree	> 30 years	Yes	Male	Professional		100 - 149	60 -69 years
Beef production		Cow-calf production		Very familiar	VFD is neither useful nor beneficial	Yes	VFD has caused me to seek veterinarian services more frequently		Agree	Agree	Agree	Disagree	Agree	Agree	Neither disagree nor agree	Neither disagree nor agree	Agree	Agree	Neither disagree nor agree	Agree	26 - 30 years	Yes	Male	Professional		200 - 299	40 - 49 years
Beef production		Cow-calf production,Backgrounding-stocking		Moderately familiar	VFD is somewhat useful	No	VFD has caused me to seek veterinarian services more frequently		Agree	Strongly disagree	Agree	Strongly agree	Agree	Agree	Agree	Neither disagree nor agree	Agree	Agree	Neither disagree nor agree	Agree	> 30 years	Yes	Male	Professional		200 - 299	60 -69 years
Beef production		Cow-calf production,Backgrounding-stocking		Slightly familiar	VFD is somewhat useful	No	VFD has not influenced me to seek veterinarian services
Beef production		Cow-calf production		Moderately familiar	VFD is very useful	Yes	VFD has caused me to seek veterinarian services more frequently		Neither disagree nor agree	Neither disagree nor agree	Neither disagree nor agree	Strongly agree	Neither disagree nor agree	Neither disagree nor agree	Neither disagree nor agree	Neither disagree nor agree	Neither disagree nor agree	Neither disagree nor agree	Neither disagree nor agree	Neither disagree nor agree	11 -15 years	Yes	Female	College		1949-01-01	70 -79 years
Beef production		Cow-calf production		Not familiar at all	I am not familiar with VFD	Not sure	Other (specify)	Not Familiar with VFD	Agree	Disagree	Neither disagree nor agree	Agree	Strongly agree	Neither disagree nor agree	Strongly disagree	Strongly disagree	Agree	Strongly agree	Agree	Strongly agree	6 - 10 years	Yes	Male	College		1949-01-01	20 - 29 years
Beef production		Cow-calf production		Slightly familiar	VFD is somewhat useful	No	VFD has not influenced me to seek veterinarian services		Agree	Disagree	Agree	Agree	Agree	Agree	Agree	Neither disagree nor agree	Neither disagree nor agree	Neither disagree nor agree	Neither disagree nor agree	Agree	16 - 20 years	Yes	Female	High school		1949-01-01	60 -69 years
Beef production		Cow-calf production		Moderately familiar	VFD is neither useful nor beneficial	No	VFD has reduced my use of veterinarian services		Agree	Disagree	Neither disagree nor agree	Neither disagree nor agree	Agree	Agree	Agree	Disagree	Neither disagree nor agree	Neither disagree nor agree	Neither disagree nor agree	Neither disagree nor agree	21 - 25 years	Yes	Male	College		1949-01-01	50 - 59 years
Beef production		Cow-calf production		Moderately familiar	I am not familiar with VFD	Yes	VFD has not influenced me to seek veterinarian services		Agree	Neither disagree nor agree	Neither disagree nor agree	Neither disagree nor agree	Strongly agree	Agree	Neither disagree nor agree	Neither disagree nor agree	Neither disagree nor agree	Neither disagree nor agree	Disagree	Disagree	> 30 years	Yes	Male	Professional		150 - 199	50 - 59 years
Beef production		Cow-calf production		Moderately familiar	VFD is somewhat useful	Yes	VFD has not influenced me to seek veterinarian services		Disagree	Disagree	Disagree	Neither disagree nor agree	Agree	Disagree	Disagree	Disagree	Neither disagree nor agree	Neither disagree nor agree	Neither disagree nor agree	Agree	11 -15 years	No	Male	Professional		1949-01-01	60 -69 years
Beef production		Cow-calf production,Backgrounding-stocking		Extremely familiar	VFD is somewhat useful	Yes	VFD has not influenced me to seek veterinarian services		Strongly agree	Agree	Strongly agree	Neither disagree nor agree	Strongly agree	Strongly agree	Neither disagree nor agree	Agree	Agree	Strongly agree	Agree	Neither disagree nor agree	26 - 30 years	Yes	Female	Professional		1949-01-01	30 - 39 years
Beef production		Cow-calf production		Slightly familiar	VFD is somewhat useful	No	VFD has caused me to seek veterinarian services more frequently		Agree	Neither disagree nor agree	Neither disagree nor agree	Agree	Agree	Neither disagree nor agree	Neither disagree nor agree	Neither disagree nor agree	Neither disagree nor agree	Neither disagree nor agree	Neither disagree nor agree	Agree	6 - 10 years	No	Male	Vocational		1949-01-01	50 - 59 years
Beef production		Cow-calf production		Moderately familiar	VFD is somewhat useful	No	Other (specify)	Iâ€™ve always had a close relationship with my vet concerning my herd	Neither disagree nor agree	Disagree	Neither disagree nor agree	Agree	Disagree	Neither disagree nor agree	Neither disagree nor agree	Neither disagree nor agree	Neither disagree nor agree	Neither disagree nor agree	Neither disagree nor agree	Neither disagree nor agree	6 - 10 years	Yes	Female	Professional		1949-01-01	50 - 59 years
Beef production		Cow-calf production		Not familiar at all	I am not familiar with VFD	No	Other (specify)	I don't know what vfd is but rarely use vet services	Strongly agree	Neither disagree nor agree	Agree	Neither disagree nor agree	Agree	Neither disagree nor agree	Neither disagree nor agree	Agree	Agree	Agree	Agree	Neither disagree nor agree	< 5 years	No	Female	College		1949-01-01	50 - 59 years
Beef production		Cow-calf production		Not familiar at all	I am not familiar with VFD	No	VFD has not influenced me to seek veterinarian services		Neither disagree nor agree	Neither disagree nor agree	Neither disagree nor agree	Agree	Neither disagree nor agree	Neither disagree nor agree	Neither disagree nor agree	Neither disagree nor agree	Neither disagree nor agree	Neither disagree nor agree	Neither disagree nor agree	Agree	26 - 30 years	Yes	Female	College		1949-01-01	70 -79 years
Beef production		Cow-calf production		Not familiar at all	I am not familiar with VFD	No	Other (specify)	Na	Agree	Disagree	Agree	Agree	Strongly agree	Disagree	Disagree	Neither disagree nor agree	Neither disagree nor agree	Neither disagree nor agree	Strongly disagree	Strongly agree	11 -15 years	No	Female	College		1949-01-01	50 - 59 years
Beef production		Seed stock		Very familiar	VFD is somewhat useful	Not sure	VFD has not influenced me to seek veterinarian services		Agree	Neither disagree nor agree	Agree	Agree	Agree	Agree	Neither disagree nor agree	Neither disagree nor agree	Agree	Neither disagree nor agree	Agree	Neither disagree nor agree	> 30 years	Yes	Female	College		200 - 299	70 -79 years
Beef production		Cow-calf production		Very familiar	VFD is somewhat useful	Yes	VFD has caused me to seek veterinarian services more frequently		Neither disagree nor agree	Strongly disagree	Neither disagree nor agree	Strongly agree	Agree	Agree	Disagree	Neither disagree nor agree	Neither disagree nor agree	Neither disagree nor agree	Neither disagree nor agree	Strongly agree	> 30 years	Yes	Male	College		1949-01-01	60 -69 years
Beef production		Cow-calf production		Moderately familiar	VFD is neither useful nor beneficial	Yes	VFD has not influenced me to seek veterinarian services			Neither disagree nor agree	Neither disagree nor agree	Neither disagree nor agree	Neither disagree nor agree	Agree	Neither disagree nor agree	Neither disagree nor agree	Disagree	Neither disagree nor agree	Neither disagree nor agree	Agree	26 - 30 years	Yes	Male	High school		50 - 99	50 - 59 years
Beef production		Cow-calf production		Very familiar	VFD is very useful	Yes	Other (specify)	don't use supplement feeds, so mostly not affected by the directive	Agree	Neither disagree nor agree	Neither disagree nor agree	Neither disagree nor agree	Agree	Neither disagree nor agree	Agree	Neither disagree nor agree	Neither disagree nor agree	Neither disagree nor agree	Disagree	Neither disagree nor agree	> 30 years	Yes	Male	College		100 - 149	60 -69 years
Beef production		Cow-calf production		Slightly familiar	VFD is somewhat useful	No	Other (specify)	no change	Agree	Disagree	Neither disagree nor agree	Agree	Strongly agree	Agree	Strongly agree	Neither disagree nor agree	Agree	Neither disagree nor agree	Agree	Strongly agree	> 30 years	No	Male	College		1949-01-01	70 -79 years
Beef production		Backgrounding-stocking		Very familiar	VFD is somewhat useful	Yes	Other (specify)	Changed feeding practice	Disagree	Disagree	Agree	Agree	Neither disagree nor agree	Neither disagree nor agree	Neither disagree nor agree	Neither disagree nor agree	Neither disagree nor agree	Neither disagree nor agree	Neither disagree nor agree	Neither disagree nor agree	16 - 20 years	No	Male	High school		50 - 99	50 - 59 years
Beef production		Cow-calf production		Moderately familiar	VFD is neither useful nor beneficial	No	VFD has not influenced me to seek veterinarian services		Strongly agree	Neither disagree nor agree	Agree	Neither disagree nor agree	Strongly agree	Agree	Strongly agree	Neither disagree nor agree	Agree	Strongly agree	Strongly agree	Neither disagree nor agree	6 - 10 years	No	Male	High school		50 - 99	30 - 39 years
Beef production		Backgrounding-stocking		Moderately familiar	VFD is not useful	Yes	VFD has caused me to seek veterinarian services more frequently		Agree	Neither disagree nor agree	Neither disagree nor agree	Agree	Strongly agree	Neither disagree nor agree	Agree	Neither disagree nor agree	Agree	Strongly agree	Agree	Disagree	> 30 years	Yes	Male	College		200 - 299	50 - 59 years
Beef production		Cow-calf production,Backgrounding-stocking		Very familiar	VFD is somewhat useful	Yes	VFD has not influenced me to seek veterinarian services		Strongly agree	Neither disagree nor agree	Agree	Agree	Strongly agree	Agree	Strongly agree	Disagree	Strongly agree	Strongly agree	Strongly agree	Agree	26 - 30 years	Yes	Male	College		50 - 99	20 - 29 years
Beef production		Cow-calf production		Moderately familiar	VFD is somewhat useful	Yes	VFD has not influenced me to seek veterinarian services		Neither disagree nor agree	Neither disagree nor agree	Agree	Agree	Neither disagree nor agree	Agree	Agree	Neither disagree nor agree	Agree	Agree	Neither disagree nor agree	Neither disagree nor agree	26 - 30 years	Yes	prefer not to answer	College		1949-01-01	30 - 39 years
Beef production		Cow-calf production,Backgrounding-stocking		Very familiar	VFD is neither useful nor beneficial	Yes	VFD has caused me to seek veterinarian services more frequently		Agree	Disagree	Agree	Agree	Strongly agree	Neither disagree nor agree	Agree	Neither disagree nor agree	Strongly agree	Strongly agree	Strongly agree	Disagree	> 30 years	No		College		200 - 299	60 -69 years
Beef production		Cow-calf production,Seed stock		Moderately familiar	VFD is neither useful nor beneficial	Yes	VFD has not influenced me to seek veterinarian services		Agree	Neither disagree nor agree	Neither disagree nor agree	Neither disagree nor agree	Strongly agree	Agree	Neither disagree nor agree	Neither disagree nor agree	Strongly agree	Strongly agree	Strongly agree	Neither disagree nor agree	16 - 20 years	No	Male	College		50 - 99	50 - 59 years
Beef production		Cow-calf production		Very familiar	VFD is not useful	Yes	Other (specify)	no vetted animals this year	Strongly agree	Neither disagree nor agree	Neither disagree nor agree	Neither disagree nor agree	Strongly agree	Agree	Strongly agree	Neither disagree nor agree	Strongly agree	Strongly agree	Strongly agree	Neither disagree nor agree	21 - 25 years	No	Female	College		1949-01-01	60 -69 years
Beef production		Cow-calf production		Not familiar at all	I am not familiar with VFD	No	Other (specify)	No	Neither disagree nor agree	Neither disagree nor agree	Neither disagree nor agree	Neither disagree nor agree	Neither disagree nor agree	Neither disagree nor agree	Neither disagree nor agree	Neither disagree nor agree	Neither disagree nor agree	Neither disagree nor agree	Neither disagree nor agree	Neither disagree nor agree	> 30 years	Yes	prefer not to answer	Professional		300 - 399
Beef production		Cow-calf production		Extremely familiar	VFD is very useful	Yes	VFD has not influenced me to seek veterinarian services		Agree	Disagree	Strongly agree	Strongly agree	Strongly agree	Strongly agree	Neither disagree nor agree	Strongly agree	Agree	Strongly agree	Strongly agree	Neither disagree nor agree	16 - 20 years	Yes	Female	High school		150 - 199	20 - 29 years
Beef production		Cow-calf production		Moderately familiar	VFD is somewhat useful	Yes	VFD has not influenced me to seek veterinarian services		Neither disagree nor agree	Neither disagree nor agree	Agree	Agree	Disagree	Agree	Agree	Agree	Neither disagree nor agree	Neither disagree nor agree	Neither disagree nor agree	Agree	26 - 30 years	Yes	Male	College		50 - 99	30 - 39 years
Beef production		Other (specify)	Antibiotic, hormone free, finish beef operation	Slightly familiar	I am not familiar with VFD	No	VFD has reduced my use of veterinarian services		Neither disagree nor agree	Neither disagree nor agree	Agree	Agree	Strongly agree	Agree	Neither disagree nor agree	Neither disagree nor agree	Agree	Strongly agree	Neither disagree nor agree	Neither disagree nor agree	21 - 25 years	Yes	Male	Professional		50 - 99	60 -69 years
Beef production		Seed stock		Extremely familiar	VFD is somewhat useful	Yes	VFD has not influenced me to seek veterinarian services		Strongly disagree	Strongly disagree	Strongly agree	Strongly agree	Strongly agree	Neither disagree nor agree	Strongly disagree	Strongly disagree	Strongly disagree	Strongly disagree	Strongly disagree	Strongly disagree	> 30 years	Yes	Female	College		100 - 149	60 -69 years
Beef production		Cow-calf production		Slightly familiar	VFD is somewhat useful	Yes	VFD has not influenced me to seek veterinarian services		Neither disagree nor agree	Neither disagree nor agree	Neither disagree nor agree	Neither disagree nor agree	Agree	Neither disagree nor agree	Neither disagree nor agree	Neither disagree nor agree	Neither disagree nor agree	Neither disagree nor agree	Disagree	Agree	21 - 25 years	No	Male	College		1949-01-01	40 - 49 years
Beef production		Cow-calf production		Very familiar	VFD is neither useful nor beneficial	Yes	VFD has not influenced me to seek veterinarian services		Strongly agree	Strongly disagree	Strongly agree	Strongly agree	Strongly agree	Strongly agree	Strongly agree	Neither disagree nor agree	Neither disagree nor agree	Neither disagree nor agree	Disagree	Strongly agree	< 5 years	No	Male	Professional		1949-01-01	40 - 49 years
Beef production		Cow-calf production,Seed stock		Moderately familiar	VFD is somewhat useful	Yes	VFD has not influenced me to seek veterinarian services		Disagree	Strongly disagree	Disagree	Agree	Disagree	Agree	Neither disagree nor agree	Agree	Disagree	Disagree	Disagree	Agree	> 30 years	No	Male	Professional		100 - 149	70 -79 years
Beef production		Cow-calf production		Very familiar	VFD is somewhat useful	Yes	VFD has not influenced me to seek veterinarian services		Agree	Strongly agree	Strongly agree	Neither disagree nor agree	Agree	Agree	Agree	Agree	Disagree	Disagree	Disagree	Agree	26 - 30 years	Yes	Female	High school		150 - 199	40 - 49 years
Beef production		Cow-calf production		Very familiar	VFD is not useful	Yes	VFD has caused me to seek veterinarian services more frequently		Agree	Neither disagree nor agree	Neither disagree nor agree	Strongly agree	Agree	Agree	Neither disagree nor agree	Disagree	Agree	Agree	Neither disagree nor agree	Agree	16 - 20 years	Yes	Male	College		150 - 199	20 - 29 years
Beef production		Cow-calf production,Seed stock		Moderately familiar	VFD is not useful	Yes	VFD has not influenced me to seek veterinarian services		Strongly agree	Agree	Strongly agree	Agree	Agree	Strongly agree	Agree	Neither disagree nor agree	Neither disagree nor agree	Strongly agree	Agree	Neither disagree nor agree	> 30 years	Yes	Male	College		50 - 99	40 - 49 years
Beef production		Backgrounding-stocking		Extremely familiar	VFD is not useful	Yes	VFD has caused me to seek veterinarian services more frequently		Strongly agree	Strongly agree	Strongly agree	Strongly disagree	Strongly agree	Strongly agree	Strongly agree	Strongly agree	Strongly agree	Strongly agree	Strongly agree	Strongly disagree	> 30 years	No	Male	Other (specify)	MBA/Finance	100 - 149	70 -79 years
Beef production		Cow-calf production,Backgrounding-stocking		Moderately familiar	VFD is neither useful nor beneficial	Yes	VFD has not influenced me to seek veterinarian services		Neither disagree nor agree	Neither disagree nor agree	Agree	Neither disagree nor agree	Agree	Neither disagree nor agree	Disagree	Disagree	Agree	Agree	Neither disagree nor agree	Agree	> 30 years	No	Male	College		200 - 299	70 -79 years
Beef production		Backgrounding-stocking		Very familiar	VFD is not useful	Yes	VFD has not influenced me to seek veterinarian services		Neither disagree nor agree	Disagree	Agree	Strongly agree	Strongly agree	Agree	Strongly disagree	Strongly disagree	Strongly agree	Strongly agree	Neither disagree nor agree	Strongly disagree	26 - 30 years	Yes	Male	College		500+	30 - 39 years
Beef production		Cow-calf production,Seed stock		Very familiar	VFD is somewhat useful	Yes	Other (specify)	Don't use feed additives controlled.	Agree	Neither disagree nor agree	Neither disagree nor agree	Agree	Agree	Agree	Agree	Neither disagree nor agree	Agree	Agree	Neither disagree nor agree	Neither disagree nor agree	> 30 years	Yes	Male	College		50 - 99	60 -69 years
Beef production		Backgrounding-stocking,Other (specify)	Feed Business	Extremely familiar	VFD is somewhat useful	Yes	Other (specify)	It has not changed my veterinary services need	Strongly disagree	Strongly agree	Strongly agree	Neither disagree nor agree	Strongly disagree	Agree	Agree	Agree	Disagree	Agree	Disagree	Disagree	26 - 30 years	Yes	Male	College		200 - 299	40 - 49 years
Beef production		Cow-calf production,Backgrounding-stocking		Very familiar	VFD is somewhat useful	Yes	VFD has not influenced me to seek veterinarian services		Disagree	Neither disagree nor agree	Neither disagree nor agree	Agree	Neither disagree nor agree	Agree	Agree	Disagree	Disagree	Disagree	Neither disagree nor agree	Neither disagree nor agree	6 - 10 years	Yes	Male	Professional		50 - 99	30 - 39 years
Beef production		Cow-calf production		Slightly familiar	VFD is somewhat useful	Yes	VFD has not influenced me to seek veterinarian services		Disagree	Strongly disagree	Neither disagree nor agree	Strongly disagree	Neither disagree nor agree	Disagree	Agree	Neither disagree nor agree	Disagree	Neither disagree nor agree	Disagree	Disagree	21 - 25 years	Yes	Female	Other (specify)	master's degree	1949-01-01	50 - 59 years
Beef production		Cow-calf production,Backgrounding-stocking,Seed stock		Moderately familiar	VFD is somewhat useful	Yes	VFD has not influenced me to seek veterinarian services		Strongly agree	Agree	Strongly agree	Agree	Strongly agree	Disagree	Neither disagree nor agree	Neither disagree nor agree	Agree	Strongly agree	Strongly agree	Agree	26 - 30 years	Yes	Male	College		500+	30 - 39 years
Beef production		Cow-calf production		Extremely familiar	VFD is somewhat useful	Yes	VFD has not influenced me to seek veterinarian services		Strongly agree	Strongly agree	Strongly agree	Disagree	Strongly agree	Strongly agree	Strongly agree	Neither disagree nor agree	Neither disagree nor agree	Strongly agree	Agree	Neither disagree nor agree	> 30 years	Yes	Male	Professional		50 - 99	50 - 59 years
Beef production		Cow-calf production		Slightly familiar	VFD is somewhat useful	No	VFD has caused me to seek veterinarian services more frequently		Neither disagree nor agree	Neither disagree nor agree	Neither disagree nor agree	Agree	Agree	Neither disagree nor agree	Neither disagree nor agree	Neither disagree nor agree	Neither disagree nor agree	Neither disagree nor agree	Neither disagree nor agree	Neither disagree nor agree	21 - 25 years	Yes	Male	Professional		1949-01-01	50 - 59 years
Beef production		Cow-calf production		Slightly familiar	VFD is somewhat useful	Yes	VFD has not influenced me to seek veterinarian services		Neither disagree nor agree	Neither disagree nor agree	Neither disagree nor agree	Neither disagree nor agree	Neither disagree nor agree	Disagree	Neither disagree nor agree	Neither disagree nor agree	Neither disagree nor agree	Agree	Neither disagree nor agree	Neither disagree nor agree	6 - 10 years	No	Male	Professional		1949-01-01	40 - 49 years
Beef production		Cow-calf production		Very familiar	VFD is somewhat useful	Yes	Other (specify)	We still use vet services the same	Agree	Disagree	Agree	Neither disagree nor agree	Neither disagree nor agree	Agree	Agree	Neither disagree nor agree	Agree	Neither disagree nor agree	Neither disagree nor agree	Neither disagree nor agree	> 30 years	Yes	Male	College		50 - 99	30 - 39 years
Beef production		Cow-calf production		Moderately familiar	VFD is somewhat useful	Yes	Other (specify)	It has had no change on when I seek vet services	Strongly disagree	Strongly disagree	Disagree	Neither disagree nor agree	Agree	Neither disagree nor agree	Neither disagree nor agree	Neither disagree nor agree	Neither disagree nor agree	Disagree	Neither disagree nor agree	Neither disagree nor agree	> 30 years	No	Female	College		50 - 99	40 - 49 years
Beef production		Cow-calf production		Extremely familiar	VFD is very useful	Yes	Other (specify)	Already had a vet relationship	Strongly disagree	Strongly disagree	Disagree	Strongly agree	Disagree	Disagree	Disagree	Neither disagree nor agree	Neither disagree nor agree	Disagree	Disagree	Strongly agree	16 - 20 years	No	Female	College		150 - 199	50 - 59 years
Beef production		Cow-calf production		Moderately familiar	VFD is somewhat useful	No	VFD has not influenced me to seek veterinarian services		Disagree	Disagree	Neither disagree nor agree	Strongly agree	Neither disagree nor agree	Neither disagree nor agree	Neither disagree nor agree	Neither disagree nor agree	Agree	Neither disagree nor agree	Neither disagree nor agree	Neither disagree nor agree	16 - 20 years	Yes	Male	College		100 - 149	30 - 39 years
Beef production		Cow-calf production,Backgrounding-stocking		Moderately familiar	VFD is somewhat useful	No	VFD has not influenced me to seek veterinarian services		Neither disagree nor agree	Strongly disagree	Neither disagree nor agree	Agree	Agree	Agree	Agree	Disagree	Neither disagree nor agree	Disagree	Disagree	Agree	> 30 years	Yes	Male	College		1949-01-01	70 -79 years
Beef production		Cow-calf production		Moderately familiar	VFD is very useful	No	Other (specify)	Use of VFD controled antibiotics is nihl	Agree	Neither disagree nor agree	Neither disagree nor agree	Neither disagree nor agree	Agree	Disagree	Neither disagree nor agree	Neither disagree nor agree	Neither disagree nor agree	Neither disagree nor agree	Neither disagree nor agree	Agree	> 30 years	No	Male	Professional		1949-01-01	70 -79 years
Beef production		Cow-calf production		Slightly familiar	VFD is somewhat useful	Not sure	VFD has not influenced me to seek veterinarian services		Neither disagree nor agree	Strongly disagree	Neither disagree nor agree	Strongly agree	Agree	Agree	Agree	Neither disagree nor agree	Neither disagree nor agree	Neither disagree nor agree	Neither disagree nor agree	Agree	21 - 25 years	Yes	Male	College		50 - 99	30 - 39 years
Beef production		Cow-calf production		Not familiar at all	VFD is neither useful nor beneficial
Beef production		Cow-calf production		Moderately familiar	VFD is very useful	Yes	VFD has not influenced me to seek veterinarian services
Beef production		Cow-calf production		Not familiar at all	I am not familiar with VFD	No	Other (specify)	idk
Beef production		Cow-calf production		Slightly familiar	VFD is somewhat useful	No	VFD has not influenced me to seek veterinarian services		Strongly disagree	Disagree	Agree	Agree	Neither disagree nor agree	Agree	Strongly agree	Neither disagree nor agree	Neither disagree nor agree	Neither disagree nor agree	Neither disagree nor agree	Agree
Beef production		Cow-calf production		Slightly familiar	VFD is very useful	No	VFD has not influenced me to seek veterinarian services		Neither disagree nor agree	Strongly disagree	Neither disagree nor agree	Strongly agree	Strongly agree	Agree	Disagree	Neither disagree nor agree	Neither disagree nor agree	Neither disagree nor agree	Neither disagree nor agree
Beef production		Cow-calf production
Beef production		Cow-calf production		Moderately familiar	VFD is somewhat useful	Yes	VFD has caused me to seek veterinarian services more frequently		Agree	Strongly disagree	Neither disagree nor agree	Strongly disagree	Neither disagree nor agree	Neither disagree nor agree	Agree	Strongly disagree	Neither disagree nor agree	Neither disagree nor agree	Neither disagree nor agree	Agree
Beef production		Cow-calf production		Slightly familiar	VFD is neither useful nor beneficial	Not sure	VFD has not influenced me to seek veterinarian services
Beef production		Cow-calf production		Not familiar at all	I am not familiar with VFD	Not sure	VFD has not influenced me to seek veterinarian services
Beef production		Cow-calf production		Not familiar at all	I am not familiar with VFD	No	VFD has not influenced me to seek veterinarian services
Beef production		Cow-calf production		Not familiar at all	I am not familiar with VFD	No	VFD has not influenced me to seek veterinarian services
Beef production		Cow-calf production,Backgrounding-stocking		Slightly familiar	VFD is neither useful nor beneficial	Yes	VFD has not influenced me to seek veterinarian services
Beef production		Cow-calf production		Moderately familiar	VFD is somewhat useful	Not sure	VFD has not influenced me to seek veterinarian services		Neither disagree nor agree	Disagree	Neither disagree nor agree	Agree	Agree	Agree	Neither disagree nor agree	Neither disagree nor agree	Disagree	Neither disagree nor agree	Neither disagree nor agree	Agree
Beef production		Cow-calf production,Backgrounding-stocking,Seed stock		Very familiar	VFD is somewhat useful	Yes	VFD has not influenced me to seek veterinarian services		Agree	Disagree	Neither disagree nor agree	Agree	Neither disagree nor agree	Disagree	Strongly disagree	Neither disagree nor agree	Neither disagree nor agree	Agree	Disagree	Agree
Beef production		Cow-calf production		Slightly familiar	VFD is somewhat useful	Yes	VFD has not influenced me to seek veterinarian services		Neither disagree nor agree	Neither disagree nor agree	Neither disagree nor agree	Neither disagree nor agree	Neither disagree nor agree	Neither disagree nor agree	Neither disagree nor agree	Neither disagree nor agree	Neither disagree nor agree	Agree	Neither disagree nor agree	Agree
Beef production		Cow-calf production		Extremely familiar	VFD is somewhat useful	Yes	VFD has not influenced me to seek veterinarian services		Agree	Disagree	Agree	Agree	Strongly agree	Agree	Disagree	Disagree	Strongly agree	Strongly agree	Neither disagree nor agree	Neither disagree nor agree
Beef production		Backgrounding-stocking		Very familiar	VFD is not useful	Yes	VFD has caused me to seek veterinarian services more frequently		Strongly agree	Agree	Agree	Neither disagree nor agree	Strongly agree	Agree	Agree	Disagree	Strongly agree	Agree	Agree	Disagree
Paper survey starts here
Beef production		Cow-calf production		Moderately familiar	VFD is somewhat useful	Yes	VFD has reduced my use of veterinarian services
Beef production		Cow-calf production,Backgrounding-stocking		Slightly familiar	VFD is somewhat useful	No	VFD has not influenced me to seek veterinarian services
Beef production		Cow-calf production		Very familiar	VFD is somewhat useful	Yes	VFD has caused me to seek veterinarian services more frequently		Strongly agree	Disagree	Neither disagree nor agree	Agree	Agree	Strongly disagree	Neither disagree nor agree	Disagree	Disagree	Neither disagree nor agree	Disagree	Agree	> 30 years	Yes	Male	College		100 - 149	40 - 49 years
Beef production		Cow-calf production		Moderately familiar	VFD is somewhat useful	Yes	VFD has not influenced me to seek veterinarian services		Neither disagree nor agree	Disagree	Neither disagree nor agree	Agree	Agree	Agree	Neither disagree nor agree	Neither disagree nor agree	Neither disagree nor agree	Neither disagree nor agree	Neither disagree nor agree	Neither disagree nor agree	6 - 10 years	No	Male	Vocational		1949-01-01	50 - 59 years
Beef production		Cow-calf production		Very familiar	VFD is neither useful nor beneficial	Yes	VFD has not influenced me to seek veterinarian services		Neither disagree nor agree	Neither disagree nor agree	Neither disagree nor agree	Neither disagree nor agree	Neither disagree nor agree	Neither disagree nor agree	Agree	Neither disagree nor agree	Neither disagree nor agree	Neither disagree nor agree	Neither disagree nor agree	Neither disagree nor agree	< 5 years	No	Female	Others (specify)	PhD	1949-01-01	30 - 39 years
Beef production		Cow-calf production		Slightly familiar	VFD is very useful	Yes	VFD has not influenced me to seek veterinarian services		Strongly disagree	Strongly disagree	Neither disagree nor agree	Agree	Disagree	Neither disagree nor agree	Neither disagree nor agree	Neither disagree nor agree	Neither disagree nor agree	Neither disagree nor agree	Neither disagree nor agree	Strongly agree	16 - 20 years	Yes	Male	College		50 - 99	40 - 49 years
Beef production		Cow-calf production		Slightly familiar	VFD is neither useful nor beneficial	No	VFD has caused me to seek veterinarian services more frequently		Agree	Neither disagree nor agree	Agree	Agree	Strongly agree	Agree	Strongly agree	Neither disagree nor agree	Neither disagree nor agree	Neither disagree nor agree	Agree	Neither disagree nor agree	> 30 years	Yes	Male	High school		200 - 299	50 - 59 years
Beef production		Seed stock		Very familiar	VFD is somewhat useful	Yes	VFD has not influenced me to seek veterinarian services		Agree	Disagree	Neither disagree nor agree	Strongly agree	Agree	Disagree	Neither disagree nor agree	Disagree	Neither disagree nor agree	Neither disagree nor agree	Disagree	Neither disagree nor agree	> 30 years	Yes	Male	Professional		50 - 99	40 - 49 years
Beef production		Cow-calf production		Not familiar at all	I am not familiar with VFD	No	VFD has caused me to seek veterinarian services more frequently		Agree	Neither disagree nor agree	Neither disagree nor agree	Neither disagree nor agree	Neither disagree nor agree	Strongly disagree	Neither disagree nor agree	Neither disagree nor agree	Neither disagree nor agree	Agree	Neither disagree nor agree	Agree	6 - 10 years	Yes	Male	College		1949-01-01	60 -69 years
Beef production		Cow-calf production		Not familiar at all	I am not familiar with VFD	No	VFD has not influenced me to seek veterinarian services														< 5 years	No	Male	Vocational		1949-01-01	20 - 29 years
Beef production				Not familiar at all		No			Neither disagree nor agree	Disagree	Neither disagree nor agree	Neither disagree nor agree	Neither disagree nor agree	Agree	Neither disagree nor agree	Neither disagree nor agree	Agree	Neither disagree nor agree	Neither disagree nor agree	Agree	< 5 years	No	Female	High school, some College		1949-01-01	40 - 49 years
Beef production		Cow-calf production		Not familiar at all	I am not familiar with VFD	No	VFD has caused me to seek veterinarian services more frequently		Neither disagree nor agree	Neither disagree nor agree	Neither disagree nor agree	Neither disagree nor agree	Neither disagree nor agree	Neither disagree nor agree	Neither disagree nor agree	Neither disagree nor agree	Neither disagree nor agree	Neither disagree nor agree	Neither disagree nor agree	Neither disagree nor agree	< 5 years	No	Male	College		1949-01-01	40 - 49 years
Beef production		Cow-calf production		Slightly familiar	VFD is somewhat useful	No	VFD has not influenced me to seek veterinarian services		Agree	Neither disagree nor agree	Neither disagree nor agree	Agree	Strongly agree	Agree	Agree	Neither disagree nor agree	Neither disagree nor agree	Agree	Agree	Neither disagree nor agree	26 - 30 years	Yes	Female	High school, some College		50 - 99	40 - 49 years
Beef production		Cow-calf production		Very familiar	VFD is somewhat useful	Yes	VFD has not influenced me to seek veterinarian services		Agree	Disagree	Agree	Agree	Agree	Agree	Disagree	Neither disagree nor agree	Agree	Agree	Agree	Agree	> 30 years	Yes	Male	College		1949-01-01	80+ years
Beef production		Cow-calf production		Very familiar	VFD is somewhat useful	Yes	VFD has not influenced me to seek veterinarian services		Neither disagree nor agree	Disagree	Neither disagree nor agree	Agree	Neither disagree nor agree	Don’t use medicated feed	Neither disagree nor agree	Neither disagree nor agree	Neither disagree nor agree	Neither disagree nor agree	Neither disagree nor agree	Agree	< 5 years	No	Female	College		1949-01-01	50 - 59 years
Beef production		Other (specify)	50% cow-calf, 50% seedstock	Very familiar	VFD is not useful	Yes	VFD has caused me to seek veterinarian services more frequently		Strongly agree	Strongly disagree	Agree	Strongly agree		Agree	Agree	Agree	Neither disagree nor agree	Strongly agree	Agree	Neither disagree nor agree	16 - 20 years	Yes	Male	College,Professional		100 - 149	30 - 39 years
Beef production		Cow-calf production,Seed stock		Moderately familiar	VFD is somewhat useful	No	VFD has caused me to seek veterinarian services more frequently		Neither disagree nor agree	Disagree	Neither disagree nor agree	Agree	Agree	Neither disagree nor agree	Neither disagree nor agree	Neither disagree nor agree	Agree	Strongly agree	Neither disagree nor agree	Strongly agree	16 - 20 years	No	Male	College		100 - 149	50 - 59 years
Beef production		Cow-calf production		Slightly familiar	I am not familiar with VFD	No	VFD has not influenced me to seek veterinarian services		Agree	Agree	Agree	Agree	Neither disagree nor agree	Agree	Disagree	Agree	Agree	Agree	Agree	Agree	21 - 25 years	No	Male	High school		150 - 199	50 - 59 years
Beef production		Seed stock		Extremely familiar	VFD is not useful	Yes	Other (specify)	We have no vet excpt a traveling vet out of county	Strongly agree	Strongly agree	Strongly agree	Strongly disagree	Strongly agree	Strongly disagree	Neither disagree nor agree	Disagree	Strongly agree	Strongly agree	Strongly agree	Strongly disagree	> 30 years	Yes	Male	Professional		200 - 299	40 - 49 years
Beef production		Cow-calf production,Seed stock		Very familiar	VFD is somewhat useful	No	Other (specify)	My wife/partner is a DVM, therefore has not affected our use of vet services that much	Disagree	Disagree	Neither disagree nor agree	Strongly agree	Agree	Agree	Disagree	Disagree	Agree	Agree	Agree	Agree	6 - 10 years	No	Male	High school		1949-01-01	20 - 29 years
Beef production		Backgrounding-stocking		Moderately familiar	VFD is somewhat useful	Yes	VFD has caused me to seek veterinarian services more frequently		Agree	Neither disagree nor agree	Agree	Agree	Agree	Agree	Disagree	Neither disagree nor agree	Agree	Agree	Neither disagree nor agree	Agree	6 - 10 years	No	Male	College		1949-01-01	50 - 59 years
Beef production		Cow-calf production		Moderately familiar	VFD is somewhat useful	Yes	VFD has not influenced me to seek veterinarian services		Agree	Disagree	Agree	Strongly agree	Strongly agree	Disagree	Neither disagree nor agree	Strongly disagree	Neither disagree nor agree	Agree	Neither disagree nor agree	Agree	6 - 10 years	Yes	Male	College		50 - 99	30 - 39 years
Beef production		Cow-calf production		Slightly familiar	VFD is very useful	Yes	VFD has caused me to seek veterinarian services more frequently		Neither disagree nor agree	Disagree	Agree	Strongly agree	Agree	Agree	Disagree	Neither disagree nor agree	Neither disagree nor agree	Neither disagree nor agree	Neither disagree nor agree	Strongly agree	< 5 years	Yes	Male	College		1949-01-01	50 - 59 years
Other (specify)	Cow calf operation	Cow-calf production		Very familiar	VFD is very useful	Yes	VFD has reduced my use of veterinarian services		Disagree	Stronly disagree	Disagree	Strongly agree	Agree	Agree	Disagree	Disagree	Disagree	Disagree	Disagree	Agree	6 - 10 years	Yes	Male	Vocational,College		50 - 99	40 - 49 years
Beef production		Cow-calf production		Very familiar	VFD is very useful	Yes	VFD has caused me to seek veterinarian services more frequently		Neither disagree nor agree	Neither disagree nor agree	Neither disagree nor agree	Agree	Agree	Agree	Agree	Disagree	Agree		Strongly disagree	Strongly agree	26 - 30 years	Yes	Male	Professional		100 - 149	40 - 49 years
Beef production		Cow-calf production		Moderately familiar	VFD is somewhat useful	Yes	VFD has not influenced me to seek veterinarian services		Neither disagree nor agree	Strongly disagree	Disagree	Agree	Disagree	Strongly agree	Agree	Agree	Agree	Agree	Agree	Agree	16 - 20 years	No	Female	Professional		50 - 99	30 - 39 years
Beef production		Cow-calf production		Very familiar	VFD is somewhat useful	Not sure	VFD has not influenced me to seek veterinarian services		Agree	Neither disagree nor agree	Neither disagree nor agree	Agree	Agree	Neither disagree nor agree	Neither disagree nor agree	Neither disagree nor agree	Neither disagree nor agree	Neither disagree nor agree	Agree	Neither disagree nor agree	> 30 years	Yes	Female	High scholl		1949-01-01	40 - 49 years
Beef production		Cow-calf production,Backgrounding-stocking		Very familiar	VFD is not useful	No	VFD has not influenced me to seek veterinarian services		Agree	Neither disagree nor agree	Agree	Agree	Agree	Agree	Agree	Neither disagree nor agree	Agree	Agree	Agree	Neither disagree nor agree	> 30 years	No	Male	Professional		50 - 99	60 -69 years
Beef production		Cow-calf production		Moderately familiar	VFD is not useful	Yes	VFD has not influenced me to seek veterinarian services		Agree	Neither disagree nor agree	Neither disagree nor agree	Neither disagree nor agree	Agree	Agree	Disagree	Disagree	Agree	Agree	Agree	Disagree	> 30 years	Yes	Male	College		1949-01-01	50 - 59 years
Beef production		Cow-calf production		Moderately familiar	VFD is somewhat useful	No	VFD has not influenced me to seek veterinarian services		Strongly agree	Neither disagree nor agree	Neither disagree nor agree	Neither disagree nor agree	Strongly agree	Agree	Agree	Neither disagree nor agree	Neither disagree nor agree	Strongly agree	Agree	Disagree	16 - 20 years	Yes	Male	College		50 - 99	60 -69 years
Beef production		Cow-calf production		Moderately familiar	VFD is very useful	Yes	VFD has not influenced me to seek veterinarian services		Agree	Disagree	Agree	Strongly agree	Agree	Neither disagree nor agree	Agree	Neither disagree nor agree	Agree	Neither disagree nor agree	Disagree	Strongly agree	< 5 years	Yes	Female	Professional		1949-01-01	50 - 59 years
Beef production		Cow-calf production		Moderately familiar	VFD is very useful	Yes	VFD has caused me to seek veterinarian services more frequently		Strongly agree	Neither disagree nor agree	Agree	Agree	Strongly agree	Agree	Strongly agree	Neither disagree nor agree	Agree	Strongly agree	Strongly agree	Strongly disagree	> 30 years	Yes	Male	High school		50 - 99	40 - 49 years
Beef production		Cow-calf production,Backgrounding-stocking		Slightly familiar	I am not familiar with VFD	Not sure	VFD has not influenced me to seek veterinarian services		Agree	Neither disagree nor agree	Agree	Agree	Strongly agree	Neither disagree nor agree	Agree	Agree	Strongly agree	Agree	Agree	Neither disagree nor agree	> 30 years	Yes	Male	College		100 -149	60 -69 years
Beef production		Cow-calf production,Backgrounding-stocking		Moderately familiar	VFD is neither useful nor beneficial	Yes	VFD has caused me to seek veterinarian services more frequently		Neither disagree nor agree	Disagree	Disagree	Agree	Agree	Agree	Neither disagree nor agree	Neither disagree nor agree	Neither disagree nor agree	Neither disagree nor agree	Neither disagree nor agree	Neither disagree nor agree
Beef production		Cow-calf production		Moderately familiar	VFD is very useful	No	VFD has reduced my use of veterinarian services		Agree	Disagree	Neither disagree nor agree	Strongly agree	Strongly agree	Strongly agree	Disagree	Neither disagree nor agree	Neither disagree nor agree	Agree	Agree	Agree	> 30 years	Yes	Male	College		100 - 149	60 -69 years
Beef production,Dairy production		Cow-calf production		Very familiar	VFD is not useful	Yes	VFD has not influenced me to seek veterinarian services		Neither disagree nor agree	Neither disagree nor agree	Neither disagree nor agree	Agree	Neither disagree nor agree	Neither disagree nor agree	Neither disagree nor agree	Neither disagree nor agree	Neither disagree nor agree	Neither disagree nor agree	Neither disagree nor agree	Neither disagree nor agree	26 - 30 years	Yes	Male	High school		500+	30 - 39 years
Beef production,Dairy production		Cow-calf production		Very familiar	VFD is not useful	No	VFD has not influenced me to seek veterinarian services		Agree	Disagree	Agree	Agree	Agree	Agree	Agree	Disagree	Neither disagree nor agree	Neither disagree nor agree	Agree	Disagree	> 30 years	Yes	Male	High school		300 - 399	50 - 59 years
Beef production		Cow-calf production		Very familiar	VFD is somewhat useful	No	VFD has not influenced me to seek veterinarian services		Neither disagree nor agree	Disagree	Neither disagree nor agree	Neither disagree nor agree	Strongly agree	Disagree	Agree	Neither disagree nor agree	Neither disagree nor agree	Neither disagree nor agree	Neither disagree nor agree	Agree	> 30 years	Yes	Male	High school		1949-01-01	70 - 79 years
Beef production		Cow-calf production		Not familiar at all	I am not familiar with VFD	No	VFD has not influenced me to seek veterinarian services		Neither disagree nor agree	Neither disagree nor agree	Neither disagree nor agree	Neither disagree nor agree	Neither disagree nor agree	Neither disagree nor agree	Neither disagree nor agree	Neither disagree nor agree	Neither disagree nor agree	Neither disagree nor agree	Neither disagree nor agree	Neither disagree nor agree	26 - 30 years	No	Male	College		1949-01-01	60 -69 years
Beef production		Cow-calf production		Very familiar	VFD is somewhat useful	Yes	VFD has not influenced me to seek veterinarian services		Agree	Disagree	Disagree	Neither disagree nor agree	Neither disagree nor agree	Agree	Agree	Neither disagree nor agree	Neither disagree nor agree	Neither disagree nor agree	Neither disagree nor agree	Agree	> 30 years	Yes	Male	College		50 - 99	70 - 79 years
Beef production		Cow-calf production		Moderately familiar	VFD is somewhat useful	No	VFD has not influenced me to seek veterinarian services		Agree	Disagree	Agree	Agree	Agree	Agree	Agree	Agree	Neither disagree nor agree	Neither disagree nor agree	Neither disagree nor agree	Agree	> 30 years	Yes	Male	High school		50 - 99	60 -69 years
Beef production		Cow-calf production		Not familiar at all	I am not familiar with VFD	No															> 30 years	Yes	Male	College		50 - 99	80+ years
Beef production		Cow-calf production		Slightly familiar	VFD is very useful	No	VFD has not influenced me to seek veterinarian services		Strongly disagree	Strongly disagree		Strongly agree	Strongly disagree	Strongly agree	Disagree	Strongly disagree	Strongly disagree	Strongly disagree	Strongly disagree	Strongly agree	11 - 15 years	No	Female	College		1949-01-01	40 - 49 years
Beef production		Cow-calf production		Not familiar at all	I am not familiar with VFD	No	VFD has not influenced me to seek veterinarian services		Disagree	Neither disagree nor agree	Neither disagree nor agree	Neither disagree nor agree	Neither disagree nor agree	Neither disagree nor agree	Neither disagree nor agree	Neither disagree nor agree	Neither disagree nor agree	Neither disagree nor agree	Neither disagree nor agree	Neither disagree nor agree	< 5 years	Yes	Male	Professional		50 - 99	40 - 49 years
Beef production		Cow-calf production		Not familiar at all	I am not familiar with VFD	No	VFD has not influenced me to seek veterinarian services		Strongly disagree	Disagree	Neither disagree nor agree	Agree	Neither disagree nor agree	Neither disagree nor agree	Agree	Neither disagree nor agree	Neither disagree nor agree	Disagree	Disagree	Strongly agree	> 30 years	Yes	Male	College		50 - 99	60 -69 years
Beef production		Cow-calf production,Seed stock		Very familiar	VFD is somewhat useful	Yes	VFD has not influenced me to seek veterinarian services		Disagree	Strongly disagree	Neither disagree nor agree	Strongly agree	Disagree	Agree	Disagree	Disagree	Disagree	Disagree	Disagree	Agree	> 30 years	Yes	Male	College		100 - 149	40 - 49 years
Beef production		Cow-calf production		Moderately familiar	VFD is neither useful nor beneficial	Yes	VFD has caused me to seek veterinarian services more frequently		Neither disagree nor agree	Disagree	Neither disagree nor agree	Agree	Agree	Disagree	Disagree	Disagree	Disagree	Neither disagree nor agree	Disagree	Agree	> 30 years	Yes	Male	High school		100 - 149	60 -69 years
Beef production		Cow-calf production		Moderately familiar	VFD is somewhat useful	Yes	VFD has not influenced me to seek veterinarian services		Disagree	Strongly disagree	Neither disagree nor agree	Strongly agree	Agree	Neither disagree nor agree	Neither disagree nor agree	Neither disagree nor agree	Neither disagree nor agree	Neither disagree nor agree	Agree	Neither disagree nor agree	6 - 10 years	Yes	Female	College		150 - 199	30 - 39 years
Beef production		Cow-calf production		Moderately familiar	VFD is somewhat useful	Yes	VFD has not influenced me to seek veterinarian services														26 - 30 years	No	Female	High school		100 - 149	70 - 79 years
Beef production		Cow-calf production		Slightly familiar	I am not familiar with VFD	No	VFD has caused me to seek veterinarian services more frequently		Neither disagree nor agree	Disagree	Agree	Neither disagree nor agree	Neither disagree nor agree	Neither disagree nor agree	Agree	Neither disagree nor agree	Agree	Neither disagree nor agree	Disagree	Agree	> 30 years	Yes	Male	High school		1949-01-01	70 - 79 years
Beef production		Cow-calf production,Backgrounding-stocking,Seed stock		Very familiar	VFD is somewhat useful	Yes	VFD has not influenced me to seek veterinarian services		Agree	Neither disagree nor agree	Neither disagree nor agree	Strongly agree	Agree	Disagree	Agree	Disagree	Agree	Disagree	Neither disagree nor agree	Neither disagree nor agree	21 - 25 years	Yes	Male	College		300 -399	20 - 29 years
Beef production		Cow-calf production		Very familiar	VFD is not useful	Not sure	VFD has not influenced me to seek veterinarian services		Strongly agree	Strongly agree	Strongly agree	Strongly disagree	Strongly agree	Strongly agree	Neither disagree nor agree	Disagree	Agree	Strongly agree	Strongly agree	Neither disagree nor agree	6 - 10 years	Yes	Male	College		50 - 99	50 - 59 years
Beef production		Cow-calf production		Not familiar at all	I am not familiar with VFD	No	Other (specify)		Strongly agree	Neither disagree nor agree	Neither disagree nor agree	Agree	Agree	Neither disagree nor agree	Neither disagree nor agree	Neither disagree nor agree	Neither disagree nor agree	Neither disagree nor agree	Agree	Agree	16 - 20 years	Yes		College		50 - 99	30 - 39 years
Beef production		Cow-calf production
Beef production		Cow-calf production		Slightly familiar	I am not familiar with VFD	No	VFD has not influenced me to seek veterinarian services		Agree	Disagree	Neither disagree nor agree	Agree	Agree	Neither disagree nor agree	Strongly disagree	Neither disagree nor agree	Neither disagree nor agree	Neither disagree nor agree	Neither disagree nor agree	Strongly agree
Beef production		Cow-calf production		Moderately familiar	VFD is somewhat useful	Yes	VFD has not influenced me to seek veterinarian services		Disagree	Neither disagree nor agree	Neither disagree nor agree	Agree	Neither disagree nor agree	Neither disagree nor agree	Neither disagree nor agree	Neither disagree nor agree	Neither disagree nor agree	Neither disagree nor agree	Neither disagree nor agree	Neither disagree nor agree	26 - 30 years	Yes	Male	College		50 - 99	40 - 49 years
Beef production		Cow-calf production,Backgrounding-stocking		Very familiar	VFD is somewhat useful	Yes	VFD has not influenced me to seek veterinarian services
Beef production		Cow-calf production		Very familiar	VFD is very useful	Yes	VFD has not influenced me to seek veterinarian services		Agree	Disagree	Agree	Agree	Agree	Agree	Agree	Agree	Disagree	Disagree	Disagree	Agree	16 - 20 years	Yes	Male	High school		1949-01-01	50 - 59 years
Beef production		Cow-calf production		Very familiar	VFD is somewhat useful	Yes	VFD has reduced my use of veterinarian services		Agree	Neither disagree nor agree	Agree	Agree	Strongly agree	Strongly agree	Agree	Neither disagree nor agree	Agree	Agree	Agree	Neither disagree nor agree	> 30 years	Yes	Male	College		50 - 99	30 - 39 years
Beef production		Cow-calf production		Slightly familiar	VFD is somewhat useful	No	VFD has caused me to seek veterinarian services more frequently		Neither disagree nor agree	Neither disagree nor agree	Neither disagree nor agree	Neither disagree nor agree	Neither disagree nor agree	Neither disagree nor agree	Neither disagree nor agree	Neither disagree nor agree	Neither disagree nor agree	Neither disagree nor agree	Neither disagree nor agree	Neither disagree nor agree	< 5 years	Yes	Male	Vocational		1949-01-01
Beef production		Cow-calf production		Slightly familiar	I am not familiar with VFD	No	VFD has caused me to seek veterinarian services more frequently														< 5 years	No	Male	High school		1949-01-01
Beef production		Cow-calf production		Slightly familiar	I am not familiar with VFD	No	VFD has reduced my use of veterinarian services		Agree	Neither disagree nor agree	Agree	Strongly agree	Agree	Agree	Neither disagree nor agree	Neither disagree nor agree	Agree	Neither disagree nor agree	Disagree	Agree	21 - 25 years	No	Male	Vocational		1949-01-01	60 -69 years
Beef production		Cow-calf production		Moderately familiar	VFD is neither useful nor beneficial	No	VFD has caused me to seek veterinarian services more frequently		Strongly disagree	Neither disagree nor agree	Neither disagree nor agree	Agree	Strongly agree	Neither disagree nor agree	Neither disagree nor agree	Strongly disagree	Neither disagree nor agree	Agree	Agree	Neither disagree nor agree	16 - 20 years	Yes	Male	Vocational		1949-01-01	40 - 49 years
Beef production		Cow-calf production		Moderately familiar	VFD is somewhat useful	No	VFD has caused me to seek veterinarian services more frequently		Agree	Neither disagree nor agree	Neither disagree nor agree	Neither disagree nor agree	Agree	Neither disagree nor agree	Disagree	Disagree	Neither disagree nor agree	Neither disagree nor agree	Neither disagree nor agree	Agree	26 - 30 years	Yes	Male	College		100 - 149	60 -69 years
Beef production		Cow-calf production,Backgrounding-stocking		Slightly familiar	I am not familiar with VFD	No	VFD has not influenced me to seek veterinarian services		Strongly agree	Agree	Agree	Strongly agree	Strongly agree	Disagree	Disagree	Disagree	Strongly agree	Strongly agree	Strongly agree	Strongly disagree	21 - 25 years	Yes	Male	Vocational		1949-01-01	20 - 29 years
		Cow-calf production		Not familiar at all	I am not familiar with VFD	No	VFD has not influenced me to seek veterinarian services		Disagree	Neither disagree nor agree	Neither disagree nor agree	Agree	Agree	Neither disagree nor agree	Neither disagree nor agree	Neither disagree nor agree	Agree	Agree	Agree	Neither disagree nor agree	6 - 10 years	Yes	Male	High school		200 - 299	50 - 59 years
Beef production		Cow-calf production		Slightly familiar	VFD is somewhat useful	No	VFD has not influenced me to seek veterinarian services		Neither disagree nor agree	Disagree	Neither disagree nor agree	Agree	Agree	Disagree	Neither disagree nor agree	Neither disagree nor agree	Neither disagree nor agree	Neither disagree nor agree	Neither disagree nor agree	Neither disagree nor agree	16 - 20 years	Yes	Male	Professional		50 - 99	30 - 39 years
Beef production		Cow-calf production,Backgrounding-stocking,Seed stock		Moderately familiar	VFD is somewhat useful	Yes	VFD has not influenced me to seek veterinarian services		Agree	Agree	Neither disagree nor agree	Agree	Agree	Neither disagree nor agree	Agree	Agree	Agree	Agree	Neither disagree nor agree	Neither disagree nor agree	> 30 years	Yes	Male	College		500+	60 -69 years
Beef production		Cow-calf production		Slightly familiar	VFD is somewhat useful	Yes	VFD has not influenced me to seek veterinarian services														21 - 25 years	No	Male	Vocational		100 - 149	60 -69 years
Beef production		Cow-calf production		Not familiar at all	I am not familiar with VFD	No	VFD has not influenced me to seek veterinarian services		Agree	Agree	Agree	Agree	Agree	Disagree	Disagree	Agree	Agree	Agree	Agree	Neither disagree nor agree				High school		1949-01-01	60 -69 years
Beef production		Cow-calf production		Slightly familiar	VFD is somewhat useful	Yes	VFD has not influenced me to seek veterinarian services		Neither disagree nor agree	Strongly agree	Strongly agree	Strongly agree	Strongly agree	Agree	Agree	Neither disagree nor agree	Agree	Neither disagree nor agree	Neither disagree nor agree	Neither disagree nor agree	> 30 years	Yes	Male	Professional		50 - 99	50 - 59 years
Beef production		Cow-calf production		Slightly familiar	I am not familiar with VFD	Yes	VFD has reduced my use of veterinarian services		Strongly disagree	Strongly disagree	Strongly disagree	Disagree	Strongly disagree	Strongly disagree	Strongly disagree	Strongly disagree	Strongly disagree	Strongly disagree	Strongly disagree	Strongly disagree	> 30 years	Yes	Male	Elementary		1949-01-01	60 -69 years
Beef production		Cow-calf production		Moderately familiar	VFD is neither useful nor beneficial	Not sure	VFD has not influenced me to seek veterinarian services		Neither disagree nor agree	Neither disagree nor agree	Neither disagree nor agree	Neither disagree nor agree	Neither disagree nor agree	Neither disagree nor agree	Neither disagree nor agree	Neither disagree nor agree	Neither disagree nor agree	Neither disagree nor agree	Neither disagree nor agree	Neither disagree nor agree	21 - 25 years	No	Male	College		150 - 199	40 - 49 years
Beef production		Cow-calf production		Very familiar	VFD is very useful	Yes	VFD has caused me to seek veterinarian services more frequently		Agree	Disagree	Neither disagree nor agree	Agree	Strongly agree	Disagree	Disagree	Disagree	Agree	Agree	Agree	Neither disagree nor agree	< 5 years	Yes	Male	Professional		1949-01-01	60 -69 years
Beef production		Cow-calf production		Not familiar at all	I am not familiar with VFD	No	VFD has not influenced me to seek veterinarian services		Neither disagree nor agree	Neither disagree nor agree	Neither disagree nor agree	Neither disagree nor agree	Neither disagree nor agree	Neither disagree nor agree	Neither disagree nor agree	Neither disagree nor agree	Neither disagree nor agree	Neither disagree nor agree	Neither disagree nor agree	Neither disagree nor agree	< 5 years	No	Male	College		1949-01-01	40 - 49 years
Beef production,Dairy production		Cow-calf production		Slightly familiar	VFD is not useful	Yes	VFD has not influenced me to seek veterinarian services		Agree	Neither disagree nor agree	Neither disagree nor agree	Agree	Agree	Neither disagree nor agree	Agree	Agree	Agree	Strongly agree	Agree	Strongly disagree	> 30 years	Yes	Male				60 -69 years
Beef production,Dairy production		Cow-calf production		Not familiar at all	I am not familiar with VFD
Beef production		Cow-calf production		Moderately familiar	VFD is somewhat useful	No	VFD has caused me to seek veterinarian services more frequently		Agree	Disagree	Disagree	Agree	Agree	Agree	Agree	Disagree	Agree	Disagree	Agree	Agree
Beef production		Cow-calf production		Moderately familiar	VFD is somewhat useful	No	VFD has not influenced me to seek veterinarian services		Neither disagree nor agree	Disagree	Neither disagree nor agree	Agree	Agree	Agree	Neither disagree nor agree	Neither disagree nor agree	Neither disagree nor agree	Disagree	Neither disagree nor agree	Strongly agree	< 5 years	No	Male	High school		1949-01-01	40 - 49 years
		Cow-calf production		Moderately familiar	VFD is neither useful nor beneficial	Yes	VFD has not influenced me to seek veterinarian services		Disagree	Neither disagree nor agree	Neither disagree nor agree	Neither disagree nor agree	Agree	Neither disagree nor agree	Neither disagree nor agree	Neither disagree nor agree	Agree	Neither disagree nor agree	Agree	Disagree	< 5 years	Yes	Male	College		50 - 99	30 - 39 years
Beef production		Cow-calf production		Very familiar	VFD is neither useful nor beneficial	No	VFD has not influenced me to seek veterinarian services		Agree	Disagree	Agree	Agree	Agree	Agree	Agree	Agree	Agree	Strongly agree	Agree	Disagree	6 - 10 years	Yes	Male	College		1949-01-01	50 - 59 years
Beef production		Cow-calf production		Slightly familiar	VFD is somewhat useful	No	VFD has not influenced me to seek veterinarian services		Disagree	Disagree	Neither disagree nor agree	Agree	Agree	Agree	Neither disagree nor agree	Disagree	Agree	Neither disagree nor agree	Neither disagree nor agree	Agree	> 30 years	No	Female	College		200 - 299	50 - 59 years
Beef production		Cow-calf production,Backgrounding-stocking		Moderately familiar	VFD is neither useful nor beneficial	Yes	VFD has caused me to seek veterinarian services more frequently		Strongly agree	Disagree	Strongly agree	Strongly agree	Strongly agree	Agree	Agree	Disagree	Strongly agree	Strongly agree	Strongly agree	Disagree	11 -15 years	Yes	Male	Vocational		1949-01-01	60 -69 years
Beef production		Cow-calf production		Moderately familiar	VFD is neither useful nor beneficial	Yes	VFD has not influenced me to seek veterinarian services		Strongly agree	Neither disagree nor agree	Strongly agree	Strongly agree	Strongly agree	Neither disagree nor agree	Neither disagree nor agree	Neither disagree nor agree	Agree	Agree	Agree	Neither disagree nor agree	> 30 years	Yes	Male	College		150 - 199	60 -69 years
Beef production		Backgrounding-stocking		Very familiar	VFD is somewhat useful	Yes	VFD has not influenced me to seek veterinarian services		Disagree	Strongly agree	Strongly agree	Strongly agree	Strongly agree	Strongly agree	Strongly agree	Agree	Agree	Agree	Agree	Neither disagree nor agree	> 30 years	Yes	Male	High school		200 - 299	60 -69 years
Beef production		Cow-calf production		Slightly familiar	VFD is neither useful nor beneficial	No	VFD has not influenced me to seek veterinarian services		Agree	Strongly agree	Agree	Strongly agree	Agree	Strongly disagree	Agree	Neither disagree nor agree	Neither disagree nor agree	Neither disagree nor agree	Neither disagree nor agree	Neither disagree nor agree	< 5 years	Yes	Male	College		1949-01-01	40 - 49 years
Beef production		Cow-calf production		Not familiar at all	I am not familiar with VFD	Not sure	VFD has not influenced me to seek veterinarian services		Neither disagree nor agree	Disagree	Neither disagree nor agree	Agree	Neither disagree nor agree	Agree	Agree	Agree	Agree	Agree	Agree	Agree	21 - 25 years	No	Male	High school		1949-01-01	70 -79 years
Beef production		Cow-calf production		Not familiar at all	I am not familiar with VFD	No	Other (specify)	Never heard of it													< 5 years	No	Female	High school		1949-01-01	40 - 49 years
Beef production		Cow-calf production		Not familiar at all	I am not familiar with VFD	No	Other (specify)	N/A
Beef production		Cow-calf production		Very familiar	VFD is not useful	No	VFD has reduced my use of veterinarian services		Disagree	Disagree	Agree	Agree	Disagree	Agree	Disagree	Agree	Agree	Agree	Agree	Disagree	> 30 years	Yes	Male	High school		50 - 99	70 -79 years
Beef production		Cow-calf production		Moderately familiar	VFD is not useful	Yes	VFD has not influenced me to seek veterinarian services		Strongly agree	Neither disagree nor agree	Strongly agree	Agree	Agree	Neither disagree nor agree	Agree	Neither disagree nor agree	Agree	Neither disagree nor agree	Agree	Neither disagree nor agree	> 30 years	Yes	Male	Vocational		100 - 149	40 - 49 years
Beef production		Cow-calf production		Slightly familiar	VFD is not useful	Yes	VFD has not influenced me to seek veterinarian services		Agree	Neither disagree nor agree	Agree	Neither disagree nor agree	Agree	Neither disagree nor agree	Neither disagree nor agree	Agree	Agree	Strongly agree	Agree	Neither disagree nor agree	11 -15 years	Yes	Male	College		1949-01-01	20 - 29 years
Beef production		Cow-calf production		Slightly familiar	VFD is somewhat useful	Yes	VFD has caused me to seek veterinarian services more frequently		Disagree	Strongly disagree	Neither disagree nor agree	Strongly disagree	Disagree	Agree	Neither disagree nor agree	Neither disagree nor agree	Neither disagree nor agree	Neither disagree nor agree	Neither disagree nor agree	Strongly agree	6 - 10 years	No	Female	College		1949-01-01	50 - 59 years
Beef production		Cow-calf production		Moderately familiar	VFD is very useful	Yes	Other (specify)	I have always used vet services.No change for my operation	Disagree	Disagree	Agree	Agree	Neither disagree nor agree	Agree	Neither disagree nor agree	Neither disagree nor agree	Neither disagree nor agree	Disagree	Disagree	Agree	6 - 10 years	No	Male	Professional		1949-01-01	60 -69 years
Beef production		Cow-calf production			VFD is very useful	Yes	VFD has caused me to seek veterinarian services more frequently		Neither disagree nor agree	Strongly disagree	Disagree	Strongly disagree	Strongly disagree	Neither disagree nor agree	Strongly disagree	Strongly disagree	Disagree	Disagree	Disagree	Agree	> 30 years	Yes	Male	College		100 - 149	70 -79 years
Beef production		Cow-calf production		Slightly familiar	VFD is not useful	No	VFD has caused me to seek veterinarian services more frequently		Agree	Neither disagree nor agree	Agree	Neither disagree nor agree	Agree	Neither disagree nor agree	Agree	Neither disagree nor agree	Agree	Agree	Agree	Disagree	16 - 20 years	Yes	Male	Vocational		1949-01-01	20 - 29 years
Beef production		Cow-calf production		Slightly familiar	I am not familiar with VFD	No	VFD has not influenced me to seek veterinarian services		Agree	Neither disagree nor agree	Neither disagree nor agree	Neither disagree nor agree	Neither disagree nor agree	Neither disagree nor agree	Neither disagree nor agree	Neither disagree nor agree	Neither disagree nor agree	Neither disagree nor agree	Neither disagree nor agree	Neither disagree nor agree	< 5 years	Yes	Male	College		1949-01-01	50 - 59 years
Beef production		Cow-calf production		Moderately familiar	VFD is somewhat useful	No	VFD has not influenced me to seek veterinarian services		Disagree	Disagree	Neither disagree nor agree	Agree	Disagree	Neither disagree nor agree	Disagree	Disagree	Neither disagree nor agree	Disagree	Agree	Agree	< 5 years	Yes	Female	College		1949-01-01	30 - 39 years
Beef production		Cow-calf production		Not familiar at all	I am not familiar with VFD	Not sure			Neither disagree nor agree	Neither disagree nor agree	Agree	Agree	Agree	Neither disagree nor agree	Neither disagree nor agree	Disagree	Neither disagree nor agree	Neither disagree nor agree	Neither disagree nor agree	Agree	> 30 years	Yes	Male	High school		1949-01-01	50 - 59 years
Beef production		Cow-calf production		Moderately familiar	VFD is somewhat useful	Yes	VFD has caused me to seek veterinarian services more frequently		Agree	Strongly disagree	Strongly agree	Strongly agree	Neither disagree nor agree	Neither disagree nor agree	Strongly agree	Neither disagree nor agree	Agree	Strongly agree	Strongly agree	Neither disagree nor agree	> 30 years	Yes	Male	High school		100 - 149	70 -79 years
Beef production		Cow-calf production		Very familiar	VFD is somewhat useful	No	VFD has caused me to seek veterinarian services more frequently		Strongly agree	Neither disagree nor agree	Agree	Strongly agree	Neither disagree nor agree	Agree	Neither disagree nor agree	Neither disagree nor agree	Strongly agree	Strongly agree	Strongly agree	Strongly agree	11 -15 years	Yes	Male	College		1949-01-01	50 - 59 years
Beef production		Cow-calf production,Seedstock		Not familiar at all	I am not familiar with VFD	No	Other (specify)	Not aware of VFD	Neither disagree nor agree	Neither disagree nor agree	Neither disagree nor agree	Agree	Neither disagree nor agree	Neither disagree nor agree	Disagree			Neither disagree nor agree	Neither disagree nor agree	Agree	16 - 20 years	Yes	Male	Vocational		1949-01-01	30 - 39 years
Beef production		Cow-calf production		Slightly familiar	I am not familiar with VFD	No			Strongly agree	Disagree	Agree	Disagree	Agree	Agree	Agree	Agree	Agree	Agree	Agree	Agree
