# Supplementary material for: Perceptions of Tennessee cattle producers regarding the Veterinary Feed Directive
Source: PLoS One. 2019 May 31;14(5):e0217773. doi: 10.1371/journal.pone.0217773 (PMC6544306; doi:10.1371/journal.pone.0217773)
Supplement: S6 File — (XLSX) [file pone.0217773.s006.xlsx]

## Sheet: Antibiotic use practices of cat
Q1	Q1_3_TEXT	Q3	Q4	Q5	Q6	Q6_4_TEXT	Q7_1	Q7_2	Q7_3	Q7_4	Q7_5	Q7_6	Q7_7	Q7_8	Q7_9	Q7_10	Q7_11	Q7_12	Q8	Q9	Q10	Q11	Q11_9_TEXT	Q12	Q13
Dairy production		Very familiar	VFD is somewhat useful	Yes	VFD has caused me to seek veterinarian services more frequently		Agree	Disagree	Agree	Agree	Agree	Strongly agree	Agree	Disagree	Agree	Agree	Agree	Neither disagree nor agree	6 - 10 years	Yes	Male	College		200 - 299	30 - 39 years
Dairy production		Moderately familiar	VFD is not useful	No	VFD has not influenced me to seek veterinarian services		Agree	Disagree	Strongly disagree	Strongly agree	Agree	Agree	Agree	Neither disagree nor agree	Agree	Neither disagree nor agree	Disagree	Neither disagree nor agree	> 30 years	No	Male	High school		300 - 399	50 - 59 years
Dairy production		Moderately familiar	VFD is not useful	Yes	VFD has caused me to seek veterinarian services more frequently		Agree	Disagree	Neither disagree nor agree	Agree	Agree	Agree	Neither disagree nor agree	Neither disagree nor agree	Neither disagree nor agree	Agree	Agree	Neither disagree nor agree	> 30 years	Yes	Female	College		200 - 299	50 - 59 years
Dairy production		Moderately familiar	VFD is neither useful nor beneficial	Yes	VFD has not influenced me to seek veterinarian services		Strongly agree	Neither disagree nor agree	Agree	Disagree	Agree	Disagree	Agree	Disagree	Agree	Strongly agree	Strongly agree	Strongly disagree	21 - 25 years	Yes	Male	Vocational		150 - 199	40 - 49 years
Dairy production		Very familiar	VFD is somewhat useful	Yes	VFD has not influenced me to seek veterinarian services
Dairy production		Moderately familiar	I am not familiar with VFD	Not sure	VFD has not influenced me to seek veterinarian services		Disagree	Agree	Neither disagree nor agree	Strongly agree	Agree	Neither disagree nor agree	Agree	Neither disagree nor agree	Neither disagree nor agree	Neither disagree nor agree	Neither disagree nor agree	Neither disagree nor agree	> 30 years	Yes	Male	High school		100 - 149
Dairy production		Moderately familiar	VFD is not useful	Not sure	VFD has not influenced me to seek veterinarian services		Neither disagree nor agree	Neither disagree nor agree	Neither disagree nor agree	Neither disagree nor agree	Neither disagree nor agree	Neither disagree nor agree	Neither disagree nor agree	Neither disagree nor agree	Neither disagree nor agree	Neither disagree nor agree	Neither disagree nor agree	Neither disagree nor agree	> 30 years	Yes	Male	College		150 - 199	50 - 59 years
Dairy production		Slightly familiar	I am not familiar with VFD	Not sure	VFD has not influenced me to seek veterinarian services		Agree	Neither disagree nor agree	Agree	Agree	Agree	Neither disagree nor agree	Agree	Neither disagree nor agree	Neither disagree nor agree	Agree	Agree	Agree	21 - 25 years	Yes	Male	High school		200 - 299	40 - 49 years
Dairy production		Very familiar	VFD is neither useful nor beneficial	Yes	VFD has caused me to seek veterinarian services more frequently		Agree	Disagree	Strongly agree	Agree	Neither disagree nor agree	Disagree	Agree	Neither disagree nor agree	Neither disagree nor agree	Agree	Agree	Disagree	6 - 10 years	Yes	Female	College		500+	30 - 39 years
Dairy production		Very familiar	VFD is neither useful nor beneficial	Yes	VFD has caused me to seek veterinarian services more frequently		Strongly agree	Agree	Strongly agree	Neither disagree nor agree	Strongly agree	Strongly disagree	Strongly agree	Agree	Disagree	Neither disagree nor agree	Neither disagree nor agree	Strongly disagree	6 - 10 years	Yes	Male	College		500+	30 - 39 years
Dairy production (some beef)		Moderately familiar	VFD is neither useful nor beneficial	Yes	VFD has not influenced me to seek veterinarian services		Agree	Agree	Agree	Agree	Agree	Agree	Strongly agree	Neither disagree nor agree	Neither disagree nor agree	Agree	Agree	Disagree	> 30 years	Yes	Male	College		200 - 299	60 -69 years
Dairy production		Moderately familiar	VFD is somewhat useful	Yes	VFD has not influenced me to seek veterinarian services		Agree	Neither disagree nor agree	Neither disagree nor agree	Agree	Agree	Agree	Neither disagree nor agree	Neither disagree nor agree	Agree	Agree	Neither disagree nor agree	Disagree	> 30 years	Yes	Female	College		1949-01-01	60 -69 years
Other (specify)	Cow calf operation	Very familiar	VFD is very useful	Yes	VFD has reduced my use of veterinarian services		Disagree	Stronly disagree	Disagree	Strongly agree	Agree	Agree	Disagree	Disagree	Disagree	Disagree	Disagree	Agree	6 - 10 years	Yes	Male	College		50 - 99	40 - 49 years
Dairy production		Slightly familiar	VFD is somewhat useful	Yes	VFD has not influenced me to seek veterinarian services		Strongly disagree	Disagree			Strongly disagree	Neither disagree nor agree	Neither disagree nor agree	Neither disagree nor agree	Neither disagree nor agree	Neither disagree nor agree	Neither disagree nor agree	Agree	> 30 years	Yes	Male	College		50 - 99	50 - 59 years
Dairy production		Slightly familiar	VFD is somewhat useful	Yes	VFD has reduced my use of veterinarian services		Disagree	Neither disagree nor agree	Agree	Agree	Neither disagree nor agree	Neither disagree nor agree	Disagree	Neither disagree nor agree	Neither disagree nor agree	Neither disagree nor agree	Disagree	Neither disagree nor agree
Dairy production		Not familiar at all	I am not familiar with VFD	No	VFD has not influenced me to seek veterinarian services		Neither disagree nor agree	Disagree	Neither disagree nor agree	Agree	Neither disagree nor agree	Agree	Neither disagree nor agree	Neither disagree nor agree	Disagree	Neither disagree nor agree	Neither disagree nor agree	Agree	> 30 years	Yes	Male	High school		50 - 99	60 -69 years
Beef production,Dairy production		Very familiar	VFD is not useful	Yes	VFD has not influenced me to seek veterinarian services		Neither disagree nor agree	Neither disagree nor agree	Neither disagree nor agree	Agree	Neither disagree nor agree	Neither disagree nor agree	Neither disagree nor agree	Neither disagree nor agree	Neither disagree nor agree	Neither disagree nor agree	Neither disagree nor agree	Neither disagree nor agree	26 - 30 years	Yes	Male	High school		500+	30 - 39 years
Beef production,Dairy production		Very familiar	VFD is not useful	No	VFD has not influenced me to seek veterinarian services		Agree	Disagree	Agree	Agree	Agree	Agree	Agree	Disagree	Neither disagree nor agree	Neither disagree nor agree	Agree	Disagree	> 30 years	Yes	Male	High school		300 - 399	50 - 59 years
Dairy production		Moderately familiar	VFD is neither useful nor beneficial	Yes	VFD has caused me to seek veterinarian services more frequently		Neither disagree nor agree	Disagree	Neither disagree nor agree	Agree	Agree	Agree	Neither disagree nor agree	Neither disagree nor agree	Agree	Agree	Neither disagree nor agree	Neither disagree nor agree	21 - 25 years	Yes	Male	High school		200 - 299	40 - 49 years
Dairy production		Not familiar at all	I am not familiar with VFD	No	VFD has not influenced me to seek veterinarian services		Agree	Disagree	Agree	Agree	Agree	Agree	Neither disagree nor agree	Neither disagree nor agree	Agree	Neither disagree nor agree	Strongly agree	Neither disagree nor agree	> 30 years	Yes	Male	High school		1949-01-01	50 - 59 years
Dairy production		Not familiar at all	VFD is not useful	Yes	VFD has caused me to seek veterinarian services more frequently		Strongly agree	Strongly agree	Strongly agree	Strongly agree	Strongly agree	Strongly agree	Strongly agree	Strongly agree	Strongly agree	Strongly agree	Strongly agree	Strongly agree	> 30 years	Yes	Male	High school		150 - 199	20 - 29 years
Dairy production		Slightly familiar	VFD is neither useful nor beneficial	Yes	VFD has not influenced me to seek veterinarian services		Strongly disagree	Disagree	Neither disagree nor agree	Neither disagree nor agree	Neither disagree nor agree	Agree	Disagree	Disagree	Agree	Neither disagree nor agree	Neither disagree nor agree	Agree
Dairy production		Moderately familiar	VFD is not useful	Yes	VFD has caused me to seek veterinarian services more frequently		Agree	Neither disagree nor agree	Agree	Agree	Strongly agree	Strongly agree	Strongly agree	Disagree	Agree	Agree	Agree	Agree	21 - 25 years	Yes	Female	College		150 - 199	50 - 59 years
Dairy production		Moderately familiar	VFD is neither useful nor beneficial	Yes	VFD has caused me to seek veterinarian services more frequently		Strongly agree	Neither disagree nor agree	Neither disagree nor agree	Neither disagree nor agree	Strongly agree	Agree	Agree	Neither disagree nor agree	Strongly agree	Neither disagree nor agree	Strongly agree	Strongly disagree	26 - 30 years	Yes	Male	College		200 - 299	50 - 59 years
Dairy production		Not familiar at all	I am not familiar with VFD	No	VFD has reduced my use of veterinarian services		Neither disagree nor agree	Disagree	Agree	Agree	Strongly agree	Strongly agree	Neither disagree nor agree	Disagree	Strongly agree	Agree	Agree	Strongly agree	> 30 years	Yes	Male	High school		100 - 149	40 - 49 years
Dairy production		Moderately familiar	VFD is neither useful nor beneficial	Yes	Other (specify)	Not changed	Neither disagree nor agree	Disagree	Agree	Agree	Neither disagree nor agree	Neither disagree nor agree	Neither disagree nor agree	Neither disagree nor agree	Agree	Agree	Agree	Strongly disagree	26 - 30 years	Yes	Female	College		50 - 99	60 -69 years
Dairy production		Moderately familiar	VFD is somewhat useful	No	VFD has not influenced me to seek veterinarian services		Agree	Strongly disagree	Neither disagree nor agree	Strongly agree	Agree	Agree		Neither disagree nor agree	Agree	Agree	Agree	Agree	> 30 years	Yes	Male	College		500+	50 - 59 years
Dairy production		Slightly familiar	VFD is neither useful nor beneficial	Not sure	VFD has caused me to seek veterinarian services more frequently		Agree	Agree	Agree	Agree	Agree	Agree	Neither disagree nor agree	Neither disagree nor agree	Agree	Agree	Agree	Neither disagree nor agree	6 - 10 years	Yes	Male	High school		100 - 149	20 - 29 years
Dairy production		Not familiar at all	I am not familiar with VFD	No			Agree	Neither disagree nor agree	Agree	Agree	Agree	Neither disagree nor agree	Neither disagree nor agree	Neither disagree nor agree	Agree	Agree	Neither disagree nor agree	Neither disagree nor agree	> 30 years	Yes	Male	High school		50 - 99	40 - 49 years
Dairy production		Moderately familiar	VFD is somewhat useful	No	Other (specify)	I was already using veterinarian services	Disagree	Strongly disagree	Neither disagree nor agree	Strongly agree	Strongly agree	Agree	Strongly agree	Neither disagree nor agree	Strongly agree	Neither disagree nor agree	Neither disagree nor agree	Agree		Yes	Male	High school		50 - 99	50 - 59 years
Dairy production		Slightly familiar	VFD is not useful	Yes	VFD has caused me to seek veterinarian services more frequently		Agree	Neither disagree nor agree	Agree	Strongly agree	Strongly agree	Agree	Strongly agree	Agree	Agree	Agree	Agree	Neither disagree nor agree	> 30 years	Yes	Male
Dairy production		Slightly familiar	VFD is neither useful nor beneficial	Yes	VFD has not influenced me to seek veterinarian services		Disagree	Disagree	Neither disagree nor agree	Agree	Agree	Disagree	Disagree	Neither disagree nor agree	Agree	Agree	Agree	Disagree	> 30 years	Yes	Male	College		200 - 299	50 - 59 years
Dairy production		Moderately familiar	VFD is somewhat useful	Yes	VFD has not influenced me to seek veterinarian services		Agree	Neither disagree nor agree	Neither disagree nor agree	Agree	Agree	Agree	Neither disagree nor agree	Neither disagree nor agree	Neither disagree nor agree	Neither disagree nor agree	Neither disagree nor agree	Neither disagree nor agree	16 - 20 years	Yes	Male	College		100 - 149	40 - 49 years
Beef production,Dairy production		Slightly familiar	VFD is not useful	Yes	VFD has not influenced me to seek veterinarian services		Agree	Neither disagree nor agree	Neither disagree nor agree	Agree	Agree	Neither disagree nor agree	Agree	Agree	Agree	Strongly agree	Agree	Strongly disagree	> 30 years	Yes	Male				60 -69 years
Dairy production
Dairy production		Moderately familiar	VFD is neither useful nor beneficial	Not sure	VFD has not influenced me to seek veterinarian services		Agree	Disagree	Agree	Neither disagree nor agree	Neither disagree nor agree	Neither disagree nor agree	Agree	Agree	Agree	Agree	Agree	Disagree	> 30 years	Yes	Prefer not to answer	High school		100 - 149	60 -69 years
Dairy production		Very familiar	VFD is neither useful nor beneficial	Yes	VFD has caused me to seek veterinarian services more frequently		Agree	Neither disagree nor agree	Agree	Neither disagree nor agree	Agree	Neither disagree nor agree	Neither disagree nor agree	Neither disagree nor agree	Agree	Agree	Neither disagree nor agree	Neither disagree nor agree	> 30 years	Yes	Male	High school		300 - 399	50 - 59 years
Beef production,Dairy production		Not familiar at all	I am not familiar with VFD
Dairy production		Moderately familiar	VFD is neither useful nor beneficial	Yes	VFD has not influenced me to seek veterinarian services		Disagree	Disagree	Agree	Neither disagree nor agree	Agree	Agree	Agree	Disagree	Agree	Disagree	Disagree	Strongly disagree	6 - 10 years	Yes	Male	College		100 - 149	30 - 39 years
Dairy production		Moderately familiar	VFD is somewhat useful	Yes	VFD has not influenced me to seek veterinarian services		Agree	Neither disagree nor agree	Neither disagree nor agree	Agree	Neither disagree nor agree	Agree	Neither disagree nor agree	Neither disagree nor agree	Neither disagree nor agree	Neither disagree nor agree	Neither disagree nor agree	Neither disagree nor agree	26 - 30 years	Yes	Female	Professional		50 - 99	50 - 59 years
Dairy production		Slightly familiar	VFD is somewhat useful	Yes	VFD has not influenced me to seek veterinarian services		Agree	Agree	Agree	Agree	Strongly agree	Agree	Neither disagree nor agree	Disagree	Agree	Agree	Agree	Agree	> 30 years	Yes	Male	Vocational		100 - 149	60 -69 years
Dairy production		Slightly familiar	I am not familiar with VFD	No	VFD has reduced my use of veterinarian services		Agree	Disagree	Neither disagree nor agree	Strongly agree	Agree	Agree	Neither disagree nor agree	Neither disagree nor agree	Agree	Agree	Agree	Strongly agree	> 30 years	Yes	Male	High school		50 - 99	60 -69 years
Dairy production		Very familiar	VFD is neither useful nor beneficial	Yes	VFD has caused me to seek veterinarian services more frequently		Agree	Neither disagree nor agree	Strongly agree	Strongly agree	Strongly agree	Strongly agree	Strongly agree	Neither disagree nor agree	Agree	Strongly agree	Strongly agree	Neither disagree nor agree	> 30 years	Yes	Male	College		400 - 499	40 - 49 years
Dairy production		Slightly familiar	VFD is neither useful nor beneficial	No	VFD has caused me to seek veterinarian services more frequently		Neither disagree nor agree	Neither disagree nor agree	Neither disagree nor agree	Neither disagree nor agree	Neither disagree nor agree	Neither disagree nor agree	Neither disagree nor agree	Neither disagree nor agree	Neither disagree nor agree	Neither disagree nor agree	Neither disagree nor agree	Neither disagree nor agree	< 5 years	No	Female	College		150 - 199	30 - 39 years
Dairy production		Moderately familiar	VFD is neither useful nor beneficial	Yes	VFD has not influenced me to seek veterinarian services
